# Supplementary material for: Characterizing spatiotemporal white matter hyperintensity pathophysiology in vivo to disentangle vascular and neurodegenerative contributions
Source: Nat Commun. 2026 Mar 31;17:4623. doi: 10.1038/s41467-026-70832-2 (PMC13199390; doi:10.1038/s41467-026-70832-2)
Supplement: Supplementary file 4 — Source Data [file 41467_2026_70832_MOESM4_ESM.xlsx]

## Sheet: Figure 1A
Fitted normative models on normal-appearing white matter microstructural data of two voxels
top_voxel_MD			top_voxel_FA			bottom_voxel_MD			bottom_voxel_FA
Age	Sex	fitted_average	Age	Sex	fitted_average	Age	Sex	fitted_average	Age	Sex	fitted_average
45	Male	0.000700047	45	Male	0.557724	45	Male	0.00072515	45	Male	0.240406
45	Female	0.000699421	45	Female	0.559167	45	Female	0.000715362	45	Female	0.238718
46	Male	0.000704129	46	Male	0.548318	46	Male	0.000734127	46	Male	0.239982
46	Female	0.000703502	46	Female	0.549761	46	Female	0.000724338	46	Female	0.238294
47	Male	0.000707413	47	Male	0.540861	47	Male	0.000741411	47	Male	0.239725
47	Female	0.000706787	47	Female	0.542303	47	Female	0.000731622	47	Female	0.238037
48	Male	0.000710012	48	Male	0.535109	48	Male	0.000747219	48	Male	0.239605
48	Female	0.000709386	48	Female	0.536552	48	Female	0.00073743	48	Female	0.237917
49	Male	0.000712039	49	Male	0.530819	49	Male	0.000751769	49	Male	0.23959
49	Female	0.000711413	49	Female	0.532262	49	Female	0.000741981	49	Female	0.237902
50	Male	0.000713605	50	Male	0.527747	50	Male	0.000755279	50	Male	0.23965
50	Female	0.000712979	50	Female	0.52919	50	Female	0.00074549	50	Female	0.237962
51	Male	0.000714824	51	Male	0.525651	51	Male	0.000757965	51	Male	0.239753
51	Female	0.000714198	51	Female	0.527094	51	Female	0.000748177	51	Female	0.238065
52	Male	0.000715807	52	Male	0.524286	52	Male	0.000760047	52	Male	0.239868
52	Female	0.000715181	52	Female	0.525729	52	Female	0.000750258	52	Female	0.238181
53	Male	0.000716667	53	Male	0.523409	53	Male	0.00076174	53	Male	0.239966
53	Female	0.000716041	53	Female	0.524852	53	Female	0.000751951	53	Female	0.238278
54	Male	0.000717517	54	Male	0.522777	54	Male	0.000763263	54	Male	0.240014
54	Female	0.000716891	54	Female	0.52422	54	Female	0.000753474	54	Female	0.238326
55	Male	0.000718469	55	Male	0.522145	55	Male	0.000764832	55	Male	0.239982
55	Female	0.000717843	55	Female	0.523588	55	Female	0.000755044	55	Female	0.238294
56	Male	0.000719629	56	Male	0.521285	56	Male	0.000766655	56	Male	0.239842
56	Female	0.000719003	56	Female	0.522728	56	Female	0.000756866	56	Female	0.238154
57	Male	0.000721022	57	Male	0.52013	57	Male	0.000768803	57	Male	0.239598
57	Female	0.000720396	57	Female	0.521573	57	Female	0.000759014	57	Female	0.23791
58	Male	0.000722624	58	Male	0.518716	58	Male	0.000771262	58	Male	0.239275
58	Female	0.000721998	58	Female	0.520159	58	Female	0.000761473	58	Female	0.237587
59	Male	0.00072441	59	Male	0.517084	59	Male	0.000774016	59	Male	0.238897
59	Female	0.000723784	59	Female	0.518527	59	Female	0.000764227	59	Female	0.237209
60	Male	0.000726353	60	Male	0.515272	60	Male	0.000777049	60	Male	0.238491
60	Female	0.000725727	60	Female	0.516715	60	Female	0.000767261	60	Female	0.236803
61	Male	0.000728428	61	Male	0.51332	61	Male	0.000780347	61	Male	0.238082
61	Female	0.000727802	61	Female	0.514763	61	Female	0.000770558	61	Female	0.236394
62	Male	0.00073061	62	Male	0.511267	62	Male	0.000783893	62	Male	0.237695
62	Female	0.000729984	62	Female	0.51271	62	Female	0.000774104	62	Female	0.236007
63	Male	0.000732872	63	Male	0.509154	63	Male	0.000787671	63	Male	0.237354
63	Female	0.000732246	63	Female	0.510596	63	Female	0.000777883	63	Female	0.235666
64	Male	0.000735188	64	Male	0.507018	64	Male	0.000791667	64	Male	0.237087
64	Female	0.000734562	64	Female	0.508461	64	Female	0.000781878	64	Female	0.235399
65	Male	0.000737534	65	Male	0.504899	65	Male	0.000795863	65	Male	0.236917
65	Female	0.000736908	65	Female	0.506342	65	Female	0.000786075	65	Female	0.235229
66	Male	0.000739883	66	Male	0.502837	66	Male	0.000800246	66	Male	0.23687
66	Female	0.000739257	66	Female	0.50428	66	Female	0.000790457	66	Female	0.235182
67	Male	0.00074221	67	Male	0.500871	67	Male	0.000804799	67	Male	0.236971
67	Female	0.000741584	67	Female	0.502314	67	Female	0.00079501	67	Female	0.235283
68	Male	0.000744488	68	Male	0.499041	68	Male	0.000809505	68	Male	0.237246
68	Female	0.000743862	68	Female	0.500484	68	Female	0.000799717	68	Female	0.235558
69	Male	0.000746693	69	Male	0.497385	69	Male	0.000814351	69	Male	0.23772
69	Female	0.000746067	69	Female	0.498828	69	Female	0.000804563	69	Female	0.236032
70	Male	0.000748799	70	Male	0.495943	70	Male	0.00081932	70	Male	0.238419
70	Female	0.000748172	70	Female	0.497386	70	Female	0.000809531	70	Female	0.236731
71	Male	0.00075078	71	Male	0.494754	71	Male	0.000824396	71	Male	0.239366
71	Female	0.000750154	71	Female	0.496197	71	Female	0.000814607	71	Female	0.237678
72	Male	0.000752669	72	Male	0.493792	72	Male	0.000829565	72	Male	0.240553
72	Female	0.000752043	72	Female	0.495235	72	Female	0.000819777	72	Female	0.238865
73	Male	0.000754586	73	Male	0.492933	73	Male	0.000834817	73	Male	0.241918
73	Female	0.00075396	73	Female	0.494376	73	Female	0.000825028	73	Female	0.24023
74	Male	0.00075666	74	Male	0.492044	74	Male	0.000840139	74	Male	0.243396
74	Female	0.000756034	74	Female	0.493487	74	Female	0.00083035	74	Female	0.241708
75	Male	0.000759018	75	Male	0.490994	75	Male	0.000845519	75	Male	0.24492
75	Female	0.000758392	75	Female	0.492437	75	Female	0.000835731	75	Female	0.243232
76	Male	0.000761789	76	Male	0.48965	76	Male	0.000850948	76	Male	0.246425
76	Female	0.000761163	76	Female	0.491093	76	Female	0.000841159	76	Female	0.244737
77	Male	0.0007651	77	Male	0.48788	77	Male	0.000856413	77	Male	0.247844
77	Female	0.000764474	77	Female	0.489323	77	Female	0.000846624	77	Female	0.246156
78	Male	0.000769079	78	Male	0.485551	78	Male	0.000861903	78	Male	0.249112
78	Female	0.000768453	78	Female	0.486994	78	Female	0.000852114	78	Female	0.247424
79	Male	0.000773856	79	Male	0.482531	79	Male	0.000867406	79	Male	0.250162
79	Female	0.000773229	79	Female	0.483974	79	Female	0.000857618	79	Female	0.248474
80	Male	0.000779556	80	Male	0.478687	80	Male	0.000872912	80	Male	0.250929
80	Female	0.00077893	80	Female	0.48013	80	Female	0.000863123	80	Female	0.249241
81	Male	0.000786309	81	Male	0.473888	81	Male	0.000878408	81	Male	0.251346
81	Female	0.000785683	81	Female	0.475331	81	Female	0.00086862	81	Female	0.249658

## Sheet: Figure 2B
Microstructural values of each clustered voxel
FA	MD	ICVF	ISOVF	OD	T2star	QSM	cluster
-0.672117	1.64136	-2.15161	-0.0313854	-0.532993	-0.150111	-0.138996	1
-0.830361	2.65956	-2.96274	0.176501	-0.749037	-0.253414	0.226487	3
-0.98437	1.05485	-2.30665	0.0697875	-0.350537	0.112136	-0.221615	1
-0.766347	1.29417	-1.97381	-0.0936441	-0.440717	-0.00211789	-0.211553	1
-0.999446	1.81435	-2.16373	0.446391	-0.609805	0.123666	-0.0546409	1
-0.502797	0.745347	-1.88192	-0.426073	-0.608859	-0.0897584	-0.142649	1
-1.25254	4.38413	-4.02044	0.430368	-0.0998874	0.241558	-0.0667947	3
-1.35111	2.20215	-2.67813	0.165823	-0.409639	0.356205	-0.115481	3
-1.00909	2.0107	-2.75773	-0.0010752	-0.547211	0.315282	-0.0884933	1
-0.740869	0.896192	-1.92279	-0.382459	-0.311503	0.143211	0.0728189	1
-0.991086	1.7201	-2.35894	-0.0435758	-0.557354	0.278145	0.0874791	1
-0.97153	0.979516	-1.93341	-0.223264	-0.299341	0.169349	0.186803	1
-1.65354	2.69813	-2.92394	0.0689095	-0.5822	0.365172	0.30031	3
-1.68882	1.88424	-2.60567	-0.227605	-0.103597	0.315419	-0.0669967	1
-2.28907	4.75614	-3.4488	1.14398	-0.222022	0.20342	0.34758	2
-2.31663	3.93103	-3.38253	1.03819	-0.0277885	-0.208385	0.389976	3
-0.936224	0.455419	-1.93403	-0.679411	-0.660783	0.32633	0.292447	1
-0.231287	-0.229147	-1.48905	-1.05737	-0.466637	0.539544	0.0500471	1
-1.08828	1.22109	-2.24433	-0.57866	-0.710637	0.437658	0.213434	1
-1.60057	1.26674	-2.19749	-0.537609	0.0543066	0.309905	0.215177	1
-2.2071	3.70172	-3.12504	0.252722	-0.554223	0.617792	0.449154	3
-2.13144	1.86284	-2.45858	-0.0420966	0.244142	0.171108	0.280615	1
-2.25523	3.01224	-2.8278	0.532872	0.0464981	0.173419	0.402806	3
-2.57012	4.87495	-3.65008	1.24566	-0.153211	0.303949	0.385703	2
-2.32452	4.22646	-3.36302	1.81961	-0.170256	-0.0540161	0.0872773	3
-0.82179	2.98002	-2.60215	1.18144	-0.615989	0.0538519	-0.242423	3
-1.29709	1.37782	-2.38374	-0.0756409	-0.197595	0.392427	0.198555	1
-0.369481	0.23217	-1.99956	-0.765553	-0.60625	0.429505	-0.00627875	1
-0.713948	0.721272	-1.94557	-0.702994	-0.521465	0.579728	-0.136084	1
-1.35982	1.05726	-1.88134	-0.571318	-0.294373	0.50819	0.33203	1
-1.73713	1.49872	-2.15563	-0.360267	0.132504	0.317579	0.356416	1
-2.13013	2.93353	-2.74031	0.355426	-0.368106	0.435605	0.226781	3
-2.45665	4.74827	-3.6673	1.07024	-0.452835	0.692644	0.464516	2
-2.24654	4.39595	-3.67633	1.93489	-0.542016	0.0466047	0.00650377	2
-1.75861	2.47969	-2.51711	0.438739	0.141502	0.0991106	0.15439	3
-1.98498	3.28377	-3.11129	0.808244	-0.44038	0.225345	0.181225	3
-1.39046	1.04773	-2.64155	-0.536629	0.0998219	0.818999	0.253536	1
-1.10956	1.4008	-2.26595	-0.116945	-0.0349333	0.44991	0.0113553	1
-1.40527	0.965171	-2.40498	-0.600246	-0.163545	0.609185	0.424088	1
-0.54958	0.291063	-1.92129	-0.611801	-0.808048	0.409412	0.0114078	1
-2.38186	3.1887	-3.42813	0.187113	-0.393798	0.689308	0.263782	3
-1.78977	1.71295	-2.45656	-0.0923189	0.176712	0.550641	0.142047	1
-1.51655	1.76835	-2.1274	-0.181671	-0.106732	0.521141	0.427959	1
-2.36264	3.42444	-3.03631	0.412129	-0.98672	0.542724	0.486583	3
-2.93511	5.00637	-4.01248	0.97999	-0.22745	1.04995	0.264374	2
-2.09247	3.69991	-3.34485	1.3633	-0.57409	0.341828	0.386732	3
-2.20393	3.50591	-3.13399	0.937258	-0.118926	0.2516	0.030678	3
-1.37284	1.46943	-2.30227	-0.244176	-0.0197599	0.36312	0.19507	1
-1.88482	2.8519	-2.78253	0.41029	-0.208489	0.390425	0.213455	3
-2.03079	3.24544	-3.26796	0.716398	-0.567291	0.333801	0.209826	3
-2.37645	4.7049	-4.18352	2.00362	-0.661069	0.12027	-0.485248	2
-1.55868	2.79946	-2.81124	0.536776	-0.146176	0.370118	-0.145566	3
-1.95348	3.32787	-3.44602	0.925212	-0.52998	0.161571	-0.028626	3
-2.15247	3.85115	-3.9272	0.990688	-0.791866	0.395819	-0.109071	3
-1.09669	1.18323	-2.40627	-0.503533	-0.344461	0.317276	0.280736	1
-0.932973	1.2117	-1.99166	0.0458041	-0.0390138	0.582845	0.0192595	1
-1.00543	0.802299	-2.07136	-0.48834	-0.34452	0.615435	0.107961	1
-0.995446	0.847593	-1.88368	-0.392406	-0.272984	0.679162	0.132844	1
-1.26271	1.01898	-2.32326	-0.670785	-0.203366	0.606674	0.368081	1
-2.0344	3.89706	-3.55249	1.36307	-0.748491	0.43583	0.357819	3
-2.29239	3.90454	-3.46563	0.968486	-0.416904	0.256417	0.0887935	3
-1.967	3.18429	-3.36458	0.740144	-0.116366	0.332874	0.108159	3
-2.21616	3.57153	-3.08455	0.847802	-0.76547	0.420447	0.138078	3
-2.17396	3.78102	-3.6039	0.84071	-0.626563	0.341317	0.210488	3
-2.15627	3.7684	-3.62181	1.19686	-0.877872	0.208325	-0.107143	3
-1.59924	3.20195	-2.74902	0.855624	-0.242251	0.0795558	-0.0619272	3
-1.62154	2.94659	-2.86103	0.593354	-0.242449	0.30694	0.0333335	3
-1.88488	3.28222	-3.50012	0.662895	-0.955387	0.409387	0.0355333	3
-1.94084	3.8799	-3.75995	0.798013	-0.364843	0.43826	-0.24582	3
-1.50879	0.602828	-1.90888	-0.414767	0.746789	0.239852	0.315496	1
-1.11659	0.820605	-2.16292	-0.681387	-0.227642	0.618798	0.391915	1
-0.809589	0.604435	-1.7981	-0.453126	-0.195838	0.42629	0.10133	1
-0.893781	0.357907	-1.86203	-0.781241	-0.224205	0.434834	0.307689	1
-0.870328	0.405309	-1.60068	-0.53756	-0.268786	0.635064	0.0694494	1
-1.01798	0.484988	-1.82436	-0.744087	-0.291763	0.511563	0.206068	1
-0.979009	0.782491	-1.90718	-0.600659	-0.333126	0.607344	0.318935	1
-1.22545	1.46623	-2.23476	-0.443667	-0.804531	0.969169	0.188444	1
-2.73546	4.70378	-4.1668	1.20807	-0.573958	0.417743	0.336045	2
-2.18526	3.99525	-3.48521	0.825886	-0.940043	0.56294	0.292601	3
-2.31565	4.51396	-3.88853	1.56876	-0.766713	0.259961	0.19014	3
-2.20172	4.41423	-4.27226	1.24214	-0.674826	0.219861	0.211957	3
-1.92643	4.24215	-3.76306	1.46211	-1.26077	0.170628	0.150239	3
-1.84927	3.55159	-3.43121	0.758774	-0.727226	0.566418	0.121693	3
-2.09614	4.28348	-3.58541	1.36671	-0.728639	0.0922274	0.0819804	3
-1.62313	3.67578	-3.63384	0.754165	-1.2049	0.27482	0.0342848	3
-1.87684	3.8671	-3.75284	0.950887	-0.422015	0.377765	0.125338	3
-1.64099	2.88134	-2.99819	0.454452	-0.247317	0.255278	-0.156889	3
-2.11653	5.41016	-4.59519	1.50569	-1.17684	0.304929	-0.141465	2
-1.80489	4.93206	-3.76704	2.04029	-0.600164	0.0839984	-0.242429	2
-1.34528	4.15175	-3.58208	1.01816	-0.712834	0.24218	-0.347305	3
-1.26633	3.95579	-3.58238	0.747427	-0.601121	0.307169	-0.467704	3
-1.41687	4.29306	-3.45418	1.26719	-0.175829	0.207301	-0.429698	3
-1.53461	5.47371	-3.44677	1.92018	-0.0534838	0.335189	0.134772	2
-1.69342	4.87284	-3.99732	1.58566	-0.113206	0.314627	-0.140266	2
-1.56127	4.69163	-3.71987	1.35033	0.1182	0.21999	-0.283883	3
-1.50145	5.13887	-4.00216	1.34994	0.10124	0.0457138	0.0231208	2
-1.05983	4.92383	-3.69998	1.69824	-0.247752	0.467431	-0.274899	3
-1.2844	1.76153	-2.61016	-0.173861	-0.546933	0.530064	0.294597	1
-1.87053	2.47737	-2.75619	-0.106566	0.594023	0.596123	0.663136	3
-0.672478	0.609818	-2.01571	-0.548146	-0.710281	0.6508	0.15502	1
-1.85279	2.81118	-2.71739	0.0132132	-0.326401	0.745098	0.349913	3
-1.30775	1.17428	-1.96683	-0.299361	0.0808578	0.586292	0.217048	1
-0.28956	0.47298	-1.92509	-0.388619	-0.905831	0.718062	0.165793	1
-1.53763	1.18068	-2.09194	-0.554011	-0.0834795	0.831341	0.341731	1
-1.13328	0.384837	-1.63899	-0.575775	0.0320425	0.396559	0.0487921	1
-1.25017	0.449299	-1.75115	-0.691312	-0.0733778	0.663493	0.26874	1
-0.802569	0.125486	-1.48311	-0.661218	-0.129316	0.404444	0.101521	1
-1.06572	0.400629	-1.61118	-0.636493	-0.243393	0.612834	0.273357	1
-0.739198	0.330152	-1.61061	-0.699251	-0.249872	0.595992	0.270476	1
0.440536	0.343561	-1.45162	-0.280011	-1.02338	0.215149	0.0665212	1
-1.22617	0.988471	-1.92262	-0.430672	-0.40358	0.766012	0.166499	1
-1.05544	1.55786	-2.26361	-0.463619	-0.992475	0.581101	0.352192	1
-0.256399	-0.0677952	-0.492391	-0.198082	-0.142468	-0.105911	0.188721	1
-2.09081	4.50686	-3.71486	1.13643	-0.817251	0.649704	0.275193	2
-1.73205	3.95149	-3.54077	0.987606	-0.633457	0.791043	0.306278	3
-1.78245	4.73462	-4.04662	1.77467	-1.31716	0.647949	0.0758913	2
-1.50165	4.43141	-3.91557	1.48714	-1.34539	0.509678	0.0380228	2
-1.86161	4.52561	-3.77595	1.33406	-0.929076	0.0834244	0.153627	3
-1.44002	2.40761	-2.60025	0.378944	-0.325923	0.346957	0.256609	3
-1.1478	1.67439	-2.31064	0.0951845	-0.36519	0.178919	0.272075	1
-1.7651	4.35291	-3.76217	1.20458	-0.655615	0.136664	0.0852856	3
-1.59777	2.99732	-2.71656	1.01513	-0.777523	0.430662	0.0639271	3
-1.22093	1.27089	-1.81673	-0.26333	0.665242	0.403135	0.0685759	1
-1.58022	2.45327	-2.95372	0.13087	-0.788009	0.591834	0.0678765	3
-2.50592	4.88894	-4.12424	1.46725	-0.00520068	0.507606	-0.285653	2
-2.02404	4.44638	-3.99362	1.04253	-0.514485	0.357115	-0.134912	3
-2.37795	4.69833	-4.08039	0.892815	-0.0237076	0.441833	-0.151482	2
-2.46622	5.68036	-4.6069	1.47706	-0.33853	0.478058	-0.644208	2
-2.23795	5.04373	-4.22698	1.00751	-0.341368	0.115781	-0.428566	2
-1.4663	4.06481	-3.6196	0.982137	-0.820924	0.448102	-0.258359	3
-1.92908	4.44244	-3.55715	1.05251	-0.385046	0.558164	-0.0819446	3
-2.06814	4.57756	-3.95201	0.724668	-0.167515	0.275848	-0.0549415	3
-1.74668	4.6328	-3.95155	0.953306	-0.513385	0.533324	-0.464063	3
-1.34921	3.93815	-3.43458	0.917644	-0.511716	0.38241	-0.252356	3
-1.41991	3.70686	-3.28976	0.534057	-0.516773	0.252775	0.0278849	3
-1.61375	4.52675	-3.86287	0.816992	-0.466937	0.536783	0.139112	3
-1.35412	4.70852	-3.73828	1.17429	-0.641044	0.59151	-0.364163	3
-1.71668	5.26095	-3.95397	2.11006	-0.133695	0.467431	-0.430941	2
-1.4247	4.08583	-3.37396	0.976447	-0.177333	0.446155	-0.0351106	3
-1.40719	4.79509	-3.52373	1.25362	-0.57406	0.403559	0.129784	3
-1.25374	4.83703	-3.64331	1.2146	-0.402885	0.472658	0.23138	3
-1.44356	4.81417	-3.82891	1.04292	-0.129283	0.594741	-0.020574	3
-1.66043	4.49435	-3.41457	1.29677	-0.112889	0.479762	-0.173286	3
-1.71607	4.57356	-3.5582	1.10023	-0.0596907	0.373322	0.0338809	3
-1.53017	5.38378	-3.94825	1.11426	-0.616012	0.359783	0.280116	2
-0.566018	3.04533	-2.21312	0.461961	-0.783184	-0.131671	-0.025724	3
-1.41507	6.01135	-4.0115	1.75397	-0.3185	0.508841	0.140185	2
-1.46404	4.82732	-3.52481	1.37688	0.0452982	0.491816	0.0550622	3
-1.81279	6.2616	-4.43219	2.03213	-0.0430271	0.268104	-0.243489	2
-1.90053	5.10573	-3.73575	1.68059	0.112568	0.372674	-0.0673141	2
-1.45468	4.80178	-3.36475	1.63726	-0.432074	0.171833	-0.156515	3
-1.3268	3.6429	-2.51503	0.722704	-0.334693	0.0681963	-0.014625	3
-1.23424	3.98311	-2.56537	0.900442	-0.346933	-0.014042	0.297831	3
-0.966985	4.43799	-2.74691	1.0196	-0.7208	-0.135239	0.355865	3
-1.43859	6.1326	-3.93603	2.23362	-0.0585093	0.0919393	0.160331	2
-1.2554	4.97151	-3.55267	1.66935	-0.300492	0.238189	-0.0362831	3
-1.54356	5.40137	-4.08304	1.66914	-0.401577	0.466997	0.0156464	2
-2.26378	4.92054	-2.92946	1.49658	0.0900835	0.0741722	0.0987177	3
-1.89431	5.38936	-3.119	1.68893	-0.170907	-0.108726	0.290398	2
-2.05743	4.70157	-3.19408	1.34347	-0.410394	0.734613	0.647499	3
-1.44557	2.713	-2.13641	0.748595	-0.443911	0.65163	0.421666	3
-1.74952	3.05223	-2.83479	0.484917	-0.43284	0.75989	0.673025	3
-1.91717	3.63822	-2.65294	1.00873	-0.192443	0.839679	0.0801247	3
-1.00219	0.884625	-1.67533	-0.147252	-0.286178	0.555957	0.0324581	1
-1.28006	0.948072	-2.09274	-0.330515	-0.324951	0.63958	0.473887	1
-2.08534	3.55523	-2.55302	0.841626	-0.219142	0.882131	0.944488	3
-1.41646	1.87373	-2.03214	-0.0417012	0.0608682	0.688231	0.200437	1
-0.916807	0.140212	-1.78328	-0.626623	-0.481221	0.575747	-0.185942	1
-1.00398	0.137588	-1.88807	-0.83864	-0.409629	0.66435	0.305213	1
-1.73881	2.44925	-2.26593	0.278729	-0.0366688	0.825748	0.771099	3
-1.20287	0.827007	-1.56888	-0.394388	-0.0288858	0.584504	0.212851	1
-0.916806	0.562342	-1.81463	-0.15532	-0.645121	0.268834	-0.0450554	1
-0.523727	0.0955034	-1.6795	-0.61876	-0.409309	0.444948	0.160955	1
-1.46914	1.34962	-1.81952	-0.220418	-0.231137	0.798437	0.544821	1
-0.943642	0.374697	-1.41745	-0.593801	-0.0963752	0.577677	0.138081	1
-0.178955	0.114896	-1.33912	-0.396779	-0.53384	0.235804	0.148498	1
-1.34585	0.742692	-1.83072	-0.661829	-0.263727	0.601764	0.442846	1
-0.882141	0.434307	-1.48379	-0.603366	-0.329355	0.678231	0.130395	1
0.407125	0.0573242	-1.29701	-0.494891	-0.80288	0.462283	-0.0489024	1
-1.46436	0.993186	-2.12362	-0.697249	-0.377691	0.853747	0.234488	1
-1.08427	1.24729	-1.87787	-0.390572	-0.59231	0.736427	0.0791607	1
-0.0252738	0.0364937	-1.1826	-0.523799	-0.35339	0.301649	-0.0752876	1
0.168039	0.179053	-1.60121	-0.781447	-1.00959	0.764254	-0.121854	1
-1.70647	1.76348	-2.45351	-0.436318	-0.388274	1.03623	0.149172	1
-0.321417	0.555685	-0.401636	0.43394	-0.443055	-0.240455	-0.0366935	1
-1.88351	4.91873	-3.90772	1.23567	-0.730348	0.970455	0.142354	2
-1.78105	4.00885	-3.07851	1.51485	-0.226787	0.520764	0.361373	3
-1.48761	3.85819	-3.37149	1.13116	-0.643924	0.172573	0.0964035	3
-1.88128	3.7847	-3.57748	0.745003	-0.652032	-0.0914311	0.650606	3
-1.22878	1.72325	-2.55284	0.0226327	-0.632839	0.400862	-0.067489	1
-1.17251	1.72623	-2.7573	0.111652	-0.61813	0.421258	0.00370907	1
-2.00234	3.32335	-3.13691	0.832053	-0.0615105	0.284637	0.564219	3
-1.02984	1.50075	-2.96858	-0.141655	-0.765341	0.709466	0.0709511	1
-0.981741	1.07117	-2.21609	-0.201129	-0.192253	0.90139	0.139604	1
-0.806377	1.41158	-3.16232	-0.204102	-1.20639	0.612023	-0.208714	1
-2.35986	4.80915	-4.1457	1.42367	-0.382958	0.447114	-0.211646	2
-1.89501	4.66539	-4.22409	1.50243	-0.811913	0.537442	-0.474541	2
-2.55466	4.78672	-4.33943	1.36265	-0.20234	0.468596	-0.211075	2
-2.40598	5.08052	-4.45989	1.37077	-0.399761	0.511209	-0.256125	2
-2.58155	5.30832	-4.15731	1.7293	-0.0474465	0.637018	-0.131532	2
-1.72189	5.19787	-4.54139	2.26128	-0.965838	0.50225	-0.667497	2
-2.03123	3.93619	-3.73116	0.827659	-0.482665	0.346826	-0.0889504	3
-2.05463	4.46482	-3.71401	1.04452	-0.60338	0.461349	-0.119272	3
-0.42052	0.807436	-1.54192	-0.277821	-0.33373	-0.28481	0.26849	1
-2.46932	5.18183	-4.53366	1.22355	-0.55323	0.460901	-0.259325	2
-2.16706	4.37839	-4.02109	0.896801	-0.430129	0.597442	-0.232295	3
-1.8474	5.52837	-4.76605	2.24354	-0.981741	0.390895	-1.04345	2
-1.53699	3.61755	-3.42866	0.715026	-0.803868	0.398545	-0.114718	3
-1.83582	3.8493	-3.488	0.442039	-0.598253	0.491537	0.267046	3
-0.758888	3.50024	-2.56923	1.3715	-1.15795	0.176588	-0.488218	3
-0.237215	2.69676	-1.79978	1.59451	-0.907057	0.00218886	-0.559095	3
-0.509443	2.09852	-1.80927	0.549122	-0.205568	-0.26595	-0.0089229	1
-0.827639	1.62649	-2.2743	-0.273814	-0.22871	-0.0204404	0.319508	1
-0.551196	1.55977	-1.47019	0.336544	0.0120269	-0.315245	0.193061	1
-0.338789	3.23252	-2.05	1.40022	-0.986037	-0.140484	-0.376131	3
-0.589154	3.80453	-2.73648	1.17227	-1.02437	0.259547	-0.652458	3
-2.09347	5.21723	-3.9712	0.474748	-1.06226	0.79341	0.219538	2
-1.92928	4.16489	-3.68226	0.682138	-0.503762	0.355134	0.130553	3
-1.68322	4.11531	-3.73195	0.763719	-0.597468	0.520715	-0.268887	3
-1.93882	5.04396	-4.23903	1.75223	-0.274664	0.426739	-0.728647	2
-1.3537	3.49526	-3.2252	0.669267	-0.5443	0.411506	-0.0600526	3
-1.86011	4.15193	-3.57899	0.593095	-0.466602	0.602902	0.262209	3
-0.492944	3.40832	-2.30113	1.01963	-1.21778	0.0120457	-0.00673767	3
-0.0548119	2.31483	-1.62245	0.868306	-0.848286	-0.0492931	-0.262678	3
-0.755055	2.7133	-2.17846	0.545865	-0.463199	-0.233041	0.331322	3
-0.915231	3.23937	-2.2827	0.796055	-0.0905344	-0.41172	0.318117	3
0.0431161	2.20107	-1.53949	0.732092	-0.851128	-0.233228	-0.0490609	3
-0.0579526	2.93097	-1.87241	1.18118	-1.19691	0.00159788	-0.47034	3
-2.39157	5.06359	-3.53108	0.769538	-0.259756	0.759562	0.350327	2
-1.44364	4.0177	-3.46652	0.704243	-0.632058	0.576815	0.189096	3
-1.38866	4.20363	-3.65834	0.815247	-0.45961	0.530021	-0.0800509	3
-2.01101	6.14874	-4.85968	1.70542	-0.358821	0.562367	-0.691274	2
-1.82751	4.3997	-3.58356	1.11088	-0.00144139	0.410611	-0.296352	3
-1.47755	3.91121	-3.29877	0.844595	-0.344874	0.452399	0.136274	3
-1.95925	5.27623	-4.036	0.739933	-0.742575	0.705479	0.352604	2
-0.172641	3.16629	-2.05601	1.02196	-1.53413	-0.027551	-0.149705	3
-0.332923	2.28513	-1.68111	0.500361	-0.719095	-0.0803458	-0.0178415	3
-0.212292	2.33097	-1.61342	0.58277	-0.773117	-0.187338	0.167927	3
0.200877	2.56669	-1.7331	0.739496	-1.40692	-0.0279438	-0.185994	3
-0.868219	4.94717	-2.91692	1.03207	-1.40815	0.331177	-0.00265197	3
-1.48122	4.63162	-3.58403	0.976503	-0.473815	0.487963	-0.0546914	3
-1.15691	4.09868	-3.35681	1.0016	-0.331892	0.444176	0.134775	3
-1.55842	4.68145	-3.63317	1.16527	-0.0148329	0.61632	-0.189936	3
-2.00292	4.83842	-3.59014	1.55812	0.143994	0.506594	-0.17307	2
-1.79394	4.48952	-3.35989	1.13655	-0.163652	0.422127	0.0425454	3
-1.72144	4.67753	-3.5013	1.15089	-0.32779	0.530681	0.269827	3
-0.322881	2.99424	-2.06017	0.710244	-1.37171	-0.0747739	-0.1503	3
-0.858885	2.52265	-1.86414	0.443714	-0.648598	-0.00847153	0.0588312	3
-0.892703	2.48573	-1.712	0.610901	-0.338625	-0.0493056	0.34627	3
-0.182976	2.53657	-1.73932	0.551491	-1.10137	-0.010531	-0.0470945	3
-0.77981	4.92845	-2.8821	1.14362	-1.20898	-0.0539932	-0.123797	3
-1.41987	5.1096	-3.69618	1.45684	-0.29214	0.455851	0.190283	2
-1.56275	4.67827	-3.4981	1.26722	-0.0227712	0.403928	0.0970692	3
-1.92057	5.5768	-3.94278	1.60535	-0.157623	0.458963	-0.0561236	2
-1.83436	5.08503	-3.68982	1.2766	-0.206839	0.658926	0.104972	2
-1.70863	5.16567	-3.67327	1.31312	-0.39818	0.535652	0.215347	2
-1.15556	3.84479	-2.66619	0.641343	-0.866783	-0.0870747	-0.21283	3
-1.72168	3.40122	-2.28348	0.729176	-0.386098	0.057343	0.321829	3
-1.73359	3.43265	-2.29726	0.672843	-0.173501	0.0758419	0.492034	3
-0.883644	2.6766	-1.80215	0.568302	-0.625856	0.118333	0.0884324	3
-1.50185	5.27277	-3.12876	1.43956	-0.524905	-0.232539	0.177783	3
-1.54214	6.07065	-4.12105	1.8231	-0.418444	0.362073	-0.0204929	2
-1.73393	5.55843	-4.05988	1.64355	-0.34535	0.597616	0.276314	2
-2.22428	5.71121	-3.36565	1.4947	-0.33625	0.0444616	-0.0983564	2
-2.0138	4.24361	-2.45312	1.23056	0.0437077	0.253847	0.435113	3
-2.20371	5.78432	-3.38768	1.5378	0.0961104	0.148914	0.396836	2
-1.19359	2.74567	-3.56012	0.675007	-0.611678	0.575747	-0.100557	3
-2.13063	3.92428	-2.8456	1.13798	0.406463	1.11938	0.507944	3
-2.17816	4.0837	-2.81081	0.901466	-0.193665	1.27311	0.734233	3
-2.25546	4.24145	-3.01175	1.12908	0.0518012	0.734499	0.178889	3
-1.47438	1.92072	-2.11268	0.167654	-0.0609486	0.695301	0.298904	1
-1.14738	1.95572	-2.22662	0.462452	-0.710544	0.669277	0.508951	3
-0.968244	1.78746	-2.4942	0.214858	-0.721244	0.713166	0.374118	1
-1.79096	2.57231	-2.34942	0.38213	-0.11019	0.83813	0.824972	3
-2.53146	3.51542	-2.94043	0.112949	0.464875	1.46156	0.937226	3
-1.77222	3.00909	-2.34991	0.840603	0.215927	0.821556	0.389706	3
-1.12112	0.529843	-1.70347	-0.381753	-0.210706	0.599574	0.224786	1
-0.885667	0.623263	-2.16145	-0.422664	-0.621798	0.521499	0.211874	1
-1.4332	0.917662	-1.93119	-0.335139	-0.268919	0.795302	0.523252	1
-2.28397	3.58498	-2.75169	0.87226	-0.0661338	1.35168	0.903474	3
-1.32167	1.91116	-1.79739	0.12789	-0.0452461	0.724425	0.261785	1
-0.880174	0.112726	-1.51564	-0.59214	-0.322952	0.514794	0.174692	1
-0.961063	0.0578245	-1.61114	-0.781689	-0.335685	0.745464	0.28427	1
-2.01202	3.01936	-2.39287	0.820068	-0.252236	0.868596	0.743895	3
-1.11146	1.12973	-1.53288	-0.291053	-0.153964	0.669388	0.240174	1
-0.528007	0.0543647	-1.23256	-0.421866	-0.442737	0.397006	0.0563564	1
-0.518193	-0.314654	-1.21249	-0.950945	-0.366117	0.459256	0.165091	1
-1.9471	2.38672	-2.10975	0.321062	-0.0789799	0.879119	0.325684	3
-1.11471	1.09637	-1.56682	-0.284406	-0.296818	0.782393	0.177542	1
-0.213845	-0.185209	-1.25913	-0.727613	-0.51129	0.418879	-0.214717	1
-0.177402	-0.426447	-1.19447	-1.16185	-0.584533	0.466736	0.0827685	1
-1.76539	2.03342	-2.12092	0.0925582	-0.310415	0.988193	0.527081	3
-1.29542	1.73585	-1.80119	-0.0538187	-0.555549	0.829187	0.0462984	1
-0.256339	-0.263972	-1.35542	-1.0842	-0.581965	0.888242	0.0269079	1
-0.103908	-0.14146	-1.45834	-0.996842	-0.573701	0.666087	0.01331	1
-2.47268	5.14269	-3.7815	1.17289	-0.608631	0.705613	0.374005	2
-1.38863	2.97333	-2.53214	0.409656	-0.772449	0.756137	-0.168668	3
-0.414654	0.228365	-1.38739	-0.753524	-0.522051	0.695499	0.123022	1
-0.042675	0.594129	-0.667949	0.349327	-0.808614	-0.0795663	-0.207288	1
-0.272449	0.354203	-1.67706	-1.0088	-0.899913	0.900244	0.290275	1
-2.03391	3.30713	-2.82387	0.400992	-0.244136	1.06436	0.309567	3
-2.39107	5.05923	-3.84466	1.04204	-0.480924	0.721002	0.192808	2
-0.224327	0.240843	-0.355462	0.124827	-0.183023	0.0702792	-0.104376	1
-0.361691	0.446771	-0.491734	0.294251	-0.163861	-0.0870315	-0.0393241	1
-2.55484	3.94626	-3.12197	0.790612	0.338914	1.06788	0.520995	3
-2.54871	4.97913	-3.78147	1.13662	0.0542449	0.635537	0.270914	2
-2.48327	4.31408	-3.26795	0.784089	-0.304641	1.55527	0.469911	3
-2.75073	4.41169	-3.7958	0.294904	-0.117086	0.491251	0.0698461	2
-2.5499	4.72355	-3.82832	0.838965	-0.653917	1.74337	1.00316	3
-2.47804	4.7774	-3.54105	1.06294	-0.501678	1.43583	0.691204	3
-2.3574	4.35003	-4.07547	0.56483	-0.930462	1.77907	0.583562	3
-2.56141	4.77341	-3.87396	0.947027	-0.147485	1.5814	0.853825	2
-2.17631	4.59655	-3.57405	1.00887	-0.286158	1.11019	0.387675	3
-2.0098	3.71773	-3.55168	0.734153	-0.994914	1.29033	0.176385	3
-2.3019	4.34277	-3.80571	0.857295	-0.309229	1.15832	0.364943	3
-2.4638	4.43292	-4.24399	1.29335	0.0160852	0.738312	-0.151894	2
-1.78611	3.98858	-3.56974	1.11854	-0.449294	0.928357	0.269608	3
-2.13799	4.67023	-3.79634	2.34515	0.0120168	0.257359	0.286903	2
-1.74091	4.39436	-3.99472	1.73699	-0.384416	0.305883	-0.0552458	2
-2.14464	4.36023	-4.03563	1.5586	-0.865417	0.0847987	0.662153	3
-0.737792	4.10856	-4.09494	1.43432	-1.47634	0.308207	0.0238117	3
-2.2509	5.28559	-4.62412	1.9467	-0.436443	0.514709	-0.267327	2
-1.94681	5.2576	-4.23965	2.05848	-0.608661	0.63421	-0.257735	2
-2.30609	4.64162	-4.16346	1.49496	-0.193476	0.38004	-0.170428	2
-2.68611	5.25756	-4.34561	1.60621	-0.216729	0.628987	-0.24343	2
-1.87998	4.55488	-4.40045	1.22462	-0.728154	0.206049	-0.451819	2
-2.23973	4.21659	-3.91047	1.02203	-0.377445	0.377758	-0.0532129	3
-1.91676	6.09742	-4.72372	2.65068	-1.35706	0.70142	-0.419269	2
-2.51365	5.06987	-4.6141	1.32548	-0.570819	0.58416	-0.0526579	2
-2.26826	5.17841	-4.36912	1.34413	-0.540063	0.545232	-0.562844	2
-1.93975	5.26597	-4.7353	1.73399	-1.14862	0.227889	-0.904333	2
-1.93153	3.78169	-3.47667	0.64903	-0.661963	0.408039	-0.0815432	3
-2.27573	5.12873	-3.91531	0.923373	-0.857808	0.710776	0.381784	2
-1.39258	5.79416	-4.30776	1.56262	-1.46257	0.565091	-0.0663866	2
-1.34615	2.30578	-2.42742	0.232878	0.0931561	-0.224518	0.404997	3
-1.057	1.76237	-1.91292	-0.0182221	0.139704	-0.307019	0.037932	1
-1.5052	5.69565	-4.22814	1.27149	-1.30114	0.87877	0.050033	2
-2.14053	4.79879	-3.91009	0.92322	-0.831944	0.579075	0.140728	2
-2.07373	4.11213	-3.69669	0.685808	-0.574896	0.493398	0.0271279	3
-2.08151	5.33324	-4.68585	1.458	-0.705545	0.46829	-0.799859	2
-2.23177	5.15722	-4.51003	1.76604	-0.722857	0.389651	-0.842193	2
-1.69562	3.74347	-3.46869	0.632603	-0.816572	0.481758	-0.0351295	3
-2.4289	5.27556	-4.04156	0.990504	-0.698313	0.867275	0.369082	2
-1.42375	5.06227	-3.63265	0.968964	-1.33981	0.594409	0.31028	3
-0.624836	2.79567	-2.04246	1.29016	-0.855436	0.143568	-0.211067	3
-0.722399	2.57257	-2.16154	1.16454	-0.568538	0.000374825	-0.400085	3
-0.791667	1.51646	-1.49448	0.295981	-0.276611	-0.122035	0.110624	1
-1.01889	1.78344	-1.59601	0.381278	0.0107201	-0.197144	0.218787	1
-0.540236	3.63246	-2.66945	1.16542	-1.26824	0.306879	-0.252378	3
-1.95502	5.54457	-3.87737	0.893191	-0.991206	0.784951	0.346206	2
-2.13494	4.52804	-3.69818	0.725368	-0.579151	0.640873	0.242391	3
-1.62475	3.89608	-3.5922	0.59133	-0.741885	0.446505	-0.015854	3
-1.88456	5.16586	-4.29244	1.4505	-0.65464	0.548303	-0.570941	2
-2.20162	4.85031	-4.15709	1.27425	-0.56004	0.35811	-0.492656	2
-1.52973	3.69069	-3.39665	0.560122	-0.712329	0.425811	0.102374	3
-2.108	5.26002	-4.01602	1.08781	-0.828121	0.787846	0.292829	2
-1.16955	4.32864	-2.90312	1.11355	-1.14898	0.4107	0.190487	3
-0.290221	2.33458	-1.69759	0.885306	-1.02825	0.10383	-0.0869615	3
-0.404339	1.82493	-1.61481	0.455133	-0.65038	0.00688011	-0.0988215	1
-0.71913	1.45623	-1.251	0.288687	-0.402808	-0.0265747	0.259467	1
-1.24925	1.75609	-1.69908	0.134945	-0.186981	-0.174367	0.481293	1
-0.577793	1.76974	-1.46784	0.552264	-0.492163	-0.07218	-0.0645819	1
-0.293803	2.32321	-1.83052	0.927929	-0.905691	-0.000952273	-0.319708	3
-0.147802	2.51599	-1.87117	0.664579	-1.2632	0.218898	0.0133331	3
-2.06378	5.9073	-3.90138	1.12794	-1.0076	0.45546	0.381949	2
-2.03804	4.63541	-3.83645	0.701049	-0.573296	0.622762	0.361688	3
-1.24866	3.83776	-3.46278	0.710558	-0.758766	0.503196	0.139775	3
-1.73798	4.59062	-3.77915	1.10483	-0.310605	0.527592	-0.260469	3
-1.98871	4.34864	-3.52943	0.987413	-0.342235	0.382067	-0.0957814	3
-1.64661	4.04656	-3.46186	0.535513	-0.403172	0.350913	0.461174	3
-0.916729	3.85109	-2.49047	1.09657	-1.0374	0.0500782	0.0350096	3
-0.100705	2.18778	-1.62462	0.702089	-1.06112	0.0607775	-0.102083	3
-0.408248	1.60926	-1.32627	0.368099	-0.719484	0.105494	-0.0355277	1
-1.28497	2.08628	-1.60927	0.416748	-0.121996	0.0103017	0.390314	3
-0.537875	1.36974	-1.13055	0.373675	-0.483308	0.0927122	0.168012	1
-0.131785	2.09556	-1.64646	0.574378	-0.999942	-0.0153732	-0.128352	3
0.183552	2.19653	-1.59897	0.616794	-1.34841	0.0853024	-0.106764	3
-1.31837	4.43588	-3.52761	0.970908	-0.652756	0.664193	0.311805	3
-1.42525	4.24615	-3.39034	0.953203	-0.335187	0.407364	0.124364	3
-2.36114	6.3906	-4.44948	1.92715	-0.188662	0.559176	-0.358384	2
-2.14155	5.2092	-3.82898	1.26098	-0.333658	0.407653	-0.173704	2
-1.81324	4.44267	-3.51066	0.699647	-0.327647	0.300506	0.218469	3
-0.936034	4.35262	-2.66036	1.34271	-0.901308	0.0777551	-0.414667	3
-0.419711	2.26347	-1.69522	0.547575	-1.03483	0.132818	-0.241138	3
-0.826037	1.73607	-1.38767	0.376843	-0.573036	0.154215	0.191831	1
-0.884799	1.71447	-1.36073	0.324273	-0.4718	0.148428	0.313238	1
-0.56898	1.76516	-1.38562	0.388305	-0.73685	0.132094	-0.0870139	1
-0.00228324	2.34993	-1.67659	0.644406	-1.21071	0.11872	-0.100143	3
-1.80561	5.83247	-3.99604	1.2053	-0.393761	0.691146	0.702936	2
-1.7357	5.07627	-3.63334	1.26158	-0.158194	0.485598	0.230479	2
-2.08409	5.42579	-3.73328	1.54679	-0.0661356	0.57253	0.0565315	2
-2.07705	5.6389	-4.43069	1.53766	-0.259219	0.654757	-0.164123	2
-2.11181	5.2405	-3.79999	1.49292	-0.117278	0.501828	0.109535	2
-1.93663	4.91424	-3.63195	1.03484	-0.321257	0.470054	0.247916	2
-2.0183	4.98867	-3.62899	0.9846	-0.147265	0.41705	0.297981	2
-1.34415	4.64466	-2.85085	1.24599	-0.46666	0.161567	-0.598295	3
-1.18287	2.94927	-2.11451	0.581153	-0.778478	0.209299	-0.0829235	3
-1.92969	4.19102	-2.98311	0.545127	-0.55814	0.199947	0.381905	3
-1.21128	2.20969	-1.67464	0.418757	-0.408033	0.23527	0.357671	3
-0.947187	2.89738	-1.99872	0.676431	-0.730071	0.207978	-0.0627508	3
-2.1864	7.03737	-4.49046	2.02646	-0.438395	0.768928	-0.153421	2
-1.98084	5.50391	-3.84475	1.4206	-0.170431	0.533717	-0.0074945	2
-1.90847	5.22266	-3.96996	1.20679	-0.187765	0.594736	-0.0112234	2
-1.97443	4.97484	-3.08859	1.17393	0.0753801	0.0915	-0.111891	3
-2.2332	5.44972	-3.54481	0.74609	-0.365502	0.458954	0.312475	2
-1.91466	4.54719	-2.87138	0.84505	-0.0402343	0.488082	0.236402	3
-1.3227	3.96896	-4.26962	0.9192	-0.765636	0.980192	0.276	3
-1.22024	3.64828	-3.9415	0.667868	-0.798717	0.969487	-0.202365	3
-2.24611	4.50264	-3.51162	0.868106	0.306362	1.62759	0.536896	3
-1.80913	5.28756	-3.64373	1.31597	-0.797607	1.67439	0.585382	2
-2.4567	4.7207	-3.56074	0.871575	0.119887	1.26653	0.353663	3
-1.60023	3.81441	-3.06612	1.1225	-0.378044	1.0309	0.482379	3
-1.74386	4.66835	-3.56028	1.08617	-0.885134	1.28136	0.504463	3
-1.79393	3.3996	-2.42643	0.902805	0.0602062	0.931776	0.240824	3
-1.23221	2.14985	-2.36408	0.586051	-0.549842	0.841001	0.328586	3
-1.4889	2.73714	-2.87221	0.732823	-0.677734	0.913811	0.489545	3
-2.26938	3.90576	-2.61244	0.953613	0.094571	1.26979	0.596682	3
-2.10957	5.19965	-3.79224	1.19669	-0.202802	1.08641	0.241247	2
-2.51431	4.22626	-3.20743	0.986985	-0.135506	1.05025	0.839223	3
-1.47462	2.02679	-2.04459	0.258016	0.0287726	0.880162	0.36298	1
-1.03514	0.920278	-1.8909	0.0186757	-0.426065	0.666904	0.123137	1
-1.22173	1.00216	-2.17101	-0.0591155	-0.480033	0.723494	0.29715	1
-1.89447	2.7115	-2.28835	0.334212	-0.100041	0.980141	0.720758	3
-2.11318	5.42146	-3.69183	1.3576	-0.441075	1.2241	0.226698	2
-2.3587	5.82021	-3.83531	2.0521	-0.344553	1.46667	0.356687	2
-1.85069	3.3734	-2.65272	1.20754	-0.25835	1.06627	0.573582	3
-1.11686	0.632743	-1.64246	-0.389203	-0.146665	0.665244	0.278058	1
-1.01123	0.300944	-1.71945	-0.371974	-0.518355	0.589914	0.0446675	1
-1.02361	0.409696	-1.90163	-0.432718	-0.541125	0.649465	0.159285	1
-1.55232	1.40869	-1.98808	-0.192034	-0.0394641	0.810319	0.611208	1
-2.51389	4.03818	-3.29143	0.938688	-0.500256	1.05538	0.965765	3
-2.23332	5.00959	-3.59021	1.21012	-0.308246	1.35769	0.383636	2
-2.56656	5.09219	-3.65454	1.60964	-0.110852	1.18747	0.221178	2
-1.83595	2.92868	-2.25842	0.93093	-0.0526002	1.12063	0.544596	3
-0.745345	0.0181574	-1.30335	-0.680329	-0.293721	0.585687	0.200482	1
-0.812527	0.571875	-1.50938	-0.0287317	-0.369065	0.374153	0.102682	1
-1.07165	0.45478	-1.57174	-0.602438	-0.226932	0.782904	0.391158	1
-2.60561	5.36678	-4.00939	1.16868	-0.548786	1.3052	0.40347	2
-2.65461	4.90083	-3.97504	0.938605	-0.160876	0.776073	0.130295	2
-1.59742	2.59515	-2.10681	0.537276	-0.1144	0.784298	0.333833	3
-0.475266	-0.342039	-1.17198	-0.948709	-0.312871	0.605353	0.170641	1
-0.836078	-0.00246437	-1.44085	-0.933369	-0.359717	0.743619	0.354045	1
-2.71171	3.44959	-2.70502	1.36406	0.100852	1.16179	0.812632	3
-2.54296	5.27164	-4.10786	0.971837	-0.412086	0.885116	0.142718	2
-3.11987	3.9546	-3.44339	1.37111	0.167431	1.27533	0.697805	3
-1.62923	2.7525	-2.1897	0.571734	-0.355011	0.812733	0.505735	3
-0.43405	-0.361767	-1.22706	-1.05037	-0.366242	0.66151	0.150335	1
-0.789434	-0.120633	-1.57872	-1.18533	-0.373286	0.669967	0.452083	1
-2.22882	5.43673	-4.07799	1.19087	-0.462282	0.551848	0.0883794	2
-2.61765	4.2341	-3.41134	1.40848	-0.0970466	1.19927	0.383569	3
-1.96802	3.56502	-2.69395	0.934995	-0.213914	1.21014	0.3181	3
-0.455952	0.0723184	-1.33982	-0.884858	-0.487676	0.652585	0.109485	1
-0.376879	0.140497	-0.651596	-0.065492	-0.272432	0.35551	-0.23566	1
0.0315279	0.460004	-0.656503	0.140548	-0.683481	-0.00658675	0.216443	1
-0.820717	0.584095	-1.97374	-0.91411	-0.518183	0.881052	0.175665	1
-2.41075	3.24887	-2.84172	0.985901	-0.00261123	1.07234	0.699	3
-2.11614	3.7678	-3.65876	0.179889	-0.463323	0.961823	0.273536	3
-2.19841	5.29427	-4.28245	0.758578	-0.491581	0.396404	0.132179	2
-2.50069	4.0959	-3.40561	0.74356	-0.00747031	1.09917	0.416038	3
-2.12205	4.37906	-3.08712	1.55432	-0.391577	1.07209	0.465362	3
-0.827009	1.0385	-1.70166	-0.495445	-0.673588	0.700942	0.180504	1
-0.0967302	-0.0240766	-0.654815	-0.290704	-0.293801	0.226316	-0.15433	1
-0.246114	0.102155	-1.12307	-0.441061	-0.523291	-0.0318656	-0.117121	1
-1.08735	1.66074	-2.4601	-0.637186	-1.1066	1.07333	0.613693	1
-2.14715	3.47022	-2.80583	1.20646	-0.182792	0.985542	0.435202	3
-2.54636	4.63433	-3.98724	0.571139	-0.394541	0.593787	0.0521525	2
-2.10909	5.01951	-4.17557	0.698949	-0.41675	0.42369	0.292172	2
-2.4265	4.20131	-3.40099	0.586807	-0.0730544	1.02648	0.428225	3
-2.09835	3.98191	-2.82639	1.27144	-0.15392	1.16145	0.381292	3
-0.336487	0.223206	-0.537004	0.025616	-0.0194707	0.232293	-0.117817	1
-0.365599	0.679848	-0.628139	0.434088	-0.170864	0.152768	0.0283875	1
-2.11192	3.56809	-3.03171	0.644754	-0.0401974	1.09965	0.125553	3
-2.50449	5.11686	-4.3312	0.657603	-0.501067	0.665953	0.304048	2
-2.05459	4.29385	-3.83867	0.496622	-0.127995	0.616887	0.26243	3
-2.49738	4.41971	-3.37464	0.789021	-0.115109	1.16281	0.803146	3
-2.34406	4.3366	-3.3134	1.03026	-0.469089	1.5636	0.226765	3
-2.23199	4.1096	-3.32494	0.974745	-0.441068	1.29724	0.379089	3
-2.18836	3.85034	-3.03899	0.597469	-0.294266	0.865424	0.438838	3
-1.93673	4.35888	-3.7827	0.548738	-0.40948	0.492449	0.195994	3
-2.20154	4.56717	-3.77875	0.93739	-0.0560362	0.807331	0.703868	3
-2.33801	4.71766	-3.56455	1.27206	-0.235706	1.16013	0.886058	3
-2.23881	4.45578	-3.37326	1.39314	-0.384931	1.37036	1.01168	3
-2.62333	4.85737	-3.71309	1.56006	-0.509467	1.58642	0.817299	3
-2.2639	4.10254	-3.39753	0.903831	-0.542232	1.45308	0.597617	3
-2.37357	4.00397	-3.13649	0.847416	-0.312648	1.12883	0.619698	3
-2.13908	4.68572	-3.91475	0.763053	-0.250332	0.716623	0.726553	3
-2.5316	4.38982	-4.06608	0.847928	-0.484944	1.51626	0.675729	3
-2.32015	4.68927	-3.77708	1.12452	-0.372957	1.48086	0.711657	3
-2.38528	4.564	-3.5016	1.34898	-0.216547	1.14814	0.644034	3
-2.48873	4.46431	-3.50436	1.39298	0.0209313	0.81948	0.497735	3
-2.46188	3.72378	-3.16459	1.38765	-0.145837	0.891272	0.382176	3
-1.93781	3.48908	-3.52036	0.652637	-0.79709	1.24691	0.330983	3
-2.41945	4.69361	-3.94817	1.32867	-0.513183	1.48588	0.713973	3
-1.78117	6.02034	-4.41958	1.9267	-0.978653	1.24818	0.752541	2
-2.20944	3.77293	-3.42897	1.35613	0.0397289	0.757027	0.236683	3
-1.83227	3.54148	-3.43748	0.947386	-0.408388	1.02214	0.329955	3
-2.05685	4.60935	-4.02851	1.38673	-0.315303	0.651802	0.18503	2
-2.50608	5.12833	-4.45162	2.89156	-0.214813	0.710347	0.00378262	2
-1.91243	4.3583	-4.16665	1.71616	-0.598927	0.344715	-0.368443	2
-2.56078	5.48398	-4.99607	3.04274	-1.29247	0.288669	0.231253	2
-2.12405	5.6419	-4.86044	2.7165	-0.6755	0.331013	-0.0915899	2
-2.44812	5.78256	-4.57603	2.58956	-0.162178	0.375066	-0.137522	2
-2.60858	6.68917	-4.90384	2.74583	-0.29485	0.0942068	-0.389731	2
-2.24053	5.31765	-4.69164	1.89125	-0.343151	0.570104	-0.00456582	2
-2.68437	5.91283	-5.03813	1.88852	-0.226963	0.622603	-0.396075	2
-1.7104	7.03322	-5.2015	3.38928	-1.02857	0.397904	-0.429266	2
-2.40456	5.73255	-4.93897	2.47346	-0.560751	0.386072	-0.118752	2
-2.16423	5.62514	-4.68736	1.50916	-0.52761	0.583663	-0.366593	2
-2.12136	4.72389	-4.09004	1.55048	-0.4418	0.31061	-0.324843	2
-2.26875	5.93472	-5.30912	1.83123	-1.01864	0.499465	-0.105359	2
-2.52561	5.04299	-4.35724	1.33593	-0.435259	0.543625	-0.0562623	2
-2.07144	5.02108	-4.3306	1.6366	-0.950333	0.407465	-0.822012	2
-2.25769	4.46182	-3.69316	0.892725	-0.523474	0.450932	-0.0358832	3
-1.68285	5.71148	-4.15485	1.50335	-1.20987	0.87383	0.335953	2
-1.36379	5.9021	-4.84131	2.66698	-1.45717	0.708458	-0.571374	2
-1.54167	1.7648	-1.866	0.487301	0.103494	-0.178122	0.410205	1
-1.18509	6.52301	-5.44739	2.48304	-1.39946	1.11966	-0.515259	2
-1.59593	6.11115	-4.6867	1.64558	-1.5258	0.886601	-0.018327	2
-2.28917	4.87623	-4.05205	1.03588	-0.602823	0.656111	0.219775	2
-2.0992	4.59165	-3.97575	1.13048	-0.588651	0.607876	-0.395016	2
-2.12205	4.95398	-4.42894	1.59887	-1.16645	0.485098	-0.988634	2
-1.94453	4.13847	-3.56735	0.708579	-0.809669	0.55315	-0.0915812	3
-2.46145	6.19056	-4.36964	1.13965	-0.796383	0.938799	0.530796	2
-0.61171	4.05121	-3.00682	1.3506	-1.55192	0.506574	0.0891529	3
-0.819247	0.617409	-1.46443	-0.252624	-0.271113	-0.0637109	0.297181	1
-0.997174	0.93644	-1.57348	-0.130878	0.0316054	-0.141166	0.402647	1
-0.890316	4.90524	-3.75483	1.09749	-1.46903	0.580841	-0.0987255	3
-2.21917	5.87622	-4.17508	1.00843	-0.86563	0.800248	0.435495	2
-1.96677	4.25087	-3.5961	0.672959	-0.758317	0.496181	0.117872	3
-2.09177	4.65666	-4.07068	1.14808	-0.70027	0.625178	-0.471303	2
-2.17093	4.78441	-4.18647	1.36863	-1.13081	0.438222	-0.59905	2
-1.78916	4.18726	-3.59726	0.670969	-0.861643	0.502357	0.114112	3
-2.42455	5.54484	-4.1432	1.15052	-0.700582	0.797514	0.420874	2
-0.453145	2.83549	-2.19002	0.80472	-1.20957	0.252411	0.232193	3
-0.579501	1.42768	-1.6271	0.409736	-0.650536	0.122021	-0.0918355	1
-0.486942	0.226774	-1.12972	-0.310363	-0.302639	0.102801	0.0645381	1
-1.64811	1.42506	-1.94285	-0.0718874	0.152458	-0.00798183	0.437267	1
-0.620393	0.454982	-1.22086	-0.203017	-0.366254	0.0930694	0.144338	1
-0.430155	1.84902	-1.80174	0.615879	-0.920976	0.166521	-0.147231	1
-0.513535	3.50592	-2.7126	0.664235	-1.49448	0.476924	0.20819	3
-2.31638	5.59437	-4.19444	0.818531	-0.837615	0.771255	0.405256	2
-1.73163	4.09395	-3.54253	0.680228	-0.720355	0.577748	0.25617	3
-1.89296	4.50255	-3.8511	1.05452	-0.781187	0.500309	-0.276929	3
-1.987	4.29143	-3.77335	0.886745	-0.893066	0.37857	-0.187559	3
-1.84739	4.29341	-3.70123	0.583952	-0.565346	0.506678	0.129253	3
-2.03742	5.02613	-3.75008	1.18012	-0.659152	0.612109	0.267459	2
-0.269248	2.20205	-1.74675	0.606432	-1.00207	0.208797	-0.0418412	3
-0.380616	1.19314	-1.65876	0.141597	-0.709597	0.0959303	-0.119361	1
-0.391531	0.341932	-1.09112	-0.363637	-0.380051	0.2445	0.11513	1
-0.878148	1.01998	-1.43997	-0.148855	-0.369354	0.195236	0.309641	1
-0.742283	0.97992	-1.18591	0.267627	-0.425389	0.173608	0.0428698	1
-0.214025	1.44937	-1.59482	0.318811	-0.909338	0.0737477	-0.0637692	1
-0.215027	2.67447	-2.05949	0.463868	-1.30585	0.260657	0.0448147	3
-2.32099	5.60278	-4.02344	1.05997	-0.448465	1.06698	0.275781	2
-1.85982	4.52352	-3.69217	0.783457	-0.478006	0.630792	0.33727	3
-1.57524	4.17035	-3.57447	0.806036	-0.778912	0.464562	0.0830387	3
-2.62592	6.6675	-4.96389	2.21104	-0.316757	0.643107	-0.776797	2
-2.51938	5.84049	-4.33825	1.75357	-0.65484	0.47691	-0.450214	2
-1.82674	4.41213	-3.51619	0.884742	-0.494945	0.449109	0.0971001	3
-1.60621	5.21319	-3.44835	1.30222	-0.447418	0.490752	0.144276	2
-0.190011	2.25964	-1.66649	0.75143	-0.970172	0.171582	-0.270767	3
-0.368617	1.24318	-1.542	0.136989	-0.689143	0.205226	-0.232882	1
-0.455686	0.656826	-0.942555	-0.0452676	-0.326776	0.247586	0.00977347	1
-1.46772	1.91977	-2.05992	-0.0236178	-0.357019	0.25431	0.0850255	1
-0.557541	0.72555	-1.04905	-0.081554	-0.418234	0.25117	0.136446	1
-0.564718	1.2751	-1.30117	0.290546	-0.673892	0.184187	-0.137828	1
-0.112721	1.49771	-1.56909	0.323946	-0.919606	0.101239	-0.1708	1
-0.0939622	2.51503	-1.87787	0.527606	-1.16827	0.223571	-0.0722374	3
-1.46891	4.33218	-3.43991	0.846265	-0.500296	0.444832	0.195783	3
-2.03849	4.84055	-3.65229	1.2156	-0.399399	0.505188	-0.121323	2
-2.23328	5.57724	-3.95905	1.74667	-0.418212	0.609081	-0.100561	2
-1.99804	4.81408	-3.59667	0.974523	-0.417926	0.445515	0.189122	2
-1.80693	4.80515	-3.69481	0.553388	-0.257732	0.433144	0.350953	3
-0.397829	2.72325	-1.80367	0.954064	-1.04288	0.258115	-0.285946	3
-0.85048	1.64289	-1.39004	0.329157	-0.584407	0.251139	-0.145903	1
-0.935052	1.55587	-1.49254	0.14241	-0.278721	0.247649	0.1889	1
-1.81338	3.04458	-2.70893	-0.0357294	-0.892016	0.299305	0.376075	3
-0.72293	1.14101	-1.09029	0.15731	-0.270362	0.225407	0.265889	1
-0.72526	1.85045	-1.47254	0.439699	-0.77762	0.238523	-0.166239	1
-0.216668	2.74265	-1.8616	0.764217	-1.14996	0.308033	-0.118681	3
-1.85834	5.82716	-4.17338	0.733849	-0.395185	0.708371	0.453371	2
-1.71355	4.83768	-3.55724	1.11575	-0.395264	0.485018	0.223192	3
-2.44126	5.75311	-4.07006	1.58696	-0.245739	0.631283	0.0469626	2
-2.0511	5.51505	-4.15569	1.49264	-0.663513	0.744101	-0.264797	2
-2.05056	5.21684	-3.95283	1.3424	-0.564725	0.790483	-0.0820662	2
-2.08566	5.18928	-3.77679	1.27365	-0.445292	0.644567	0.159045	2
-2.05908	5.18326	-3.78864	1.02159	-0.0832815	0.53039	0.181467	2
-1.0764	3.42674	-2.22981	0.868329	-0.77564	0.443053	-0.0493482	3
-1.43895	2.77443	-2.1264	0.272751	-0.384844	0.342182	0.383289	3
-2.03588	3.92251	-2.83749	0.434655	-0.383899	0.534458	0.458605	3
-1.41634	2.47829	-1.81467	0.410327	-0.197598	0.400801	0.357742	3
-1.13103	3.6277	-2.25244	0.949634	-0.692868	0.542078	0.0744989	3
-1.87759	5.50429	-4.0693	0.973217	-0.37886	0.641983	0.162961	2
-2.1785	5.55389	-4.05954	1.35571	-0.365891	0.634166	0.282568	2
-2.14944	5.44977	-4.11706	1.2844	-0.514626	0.57981	0.183991	2
-2.16261	5.87344	-4.33826	1.57538	-0.586248	0.959824	-0.0587643	2
-1.76236	5.19599	-4.05804	1.07507	-0.447691	0.934934	-0.0212066	2
-1.58142	5.39656	-4.32217	0.914867	-0.778477	0.838037	-0.125585	2
-1.35626	5.06738	-4.06904	1.09796	-1.10407	0.625314	-0.18986	2
-1.45806	5.53648	-3.92493	1.70437	-1.19701	0.864739	-0.110624	2
-1.86231	5.77987	-4.18853	1.49411	-0.581784	0.966992	0.0310096	2
-2.05466	5.64748	-4.26949	1.09881	-0.264758	1.01019	0.0877674	2
-1.97053	5.04197	-3.17433	0.841886	-0.223246	0.587347	0.243294	3
-1.81706	5.07325	-3.15079	0.830063	-0.409594	0.654142	0.630564	3
-2.05344	5.88358	-4.36171	1.30449	-0.602431	0.76277	-0.0336898	2
-1.77377	6.04199	-4.30073	1.6437	-0.77821	0.753732	0.0566833	2
-1.48644	6.02877	-4.18305	1.75243	-0.929849	0.982818	-0.0201279	2
-1.55004	5.90837	-4.33154	1.46106	-0.924212	0.966698	0.0645094	2
-1.70554	5.86751	-4.22842	1.5587	-0.702598	0.637148	-0.0651547	2
-1.72982	5.50334	-4.0338	1.30562	-0.407613	0.730767	-0.0731216	2
-2.27886	5.86854	-4.7722	1.04238	-0.0310827	1.15215	0.0693319	2
-2.23958	5.95516	-4.52717	1.39964	-0.26708	1.23744	0.0289755	2
-1.58661	6.00475	-4.09951	1.95237	-0.800374	0.978222	-0.22227	2
-1.18481	5.96222	-4.09316	1.73961	-1.20456	1.23093	-0.371413	2
-1.70159	6.14874	-4.3211	1.80233	-0.543094	1.13925	0.0233936	2
-2.00019	5.62383	-4.27548	1.32182	-0.368811	0.901328	0.112758	2
-1.78927	6.68433	-4.57557	2.25272	-0.589153	0.967654	-0.0656234	2
-2.475	6.41312	-4.58233	1.73363	-0.108815	0.829898	0.0102197	2
-2.35301	6.4621	-4.85729	1.51403	0.0243565	1.04507	0.293991	2
-1.7732	5.65121	-4.42386	1.33155	-0.0994237	0.929024	0.20757	2
-2.1356	5.50238	-4.21226	1.51789	-0.213956	1.23733	-0.00649134	2
-2.06234	6.38354	-4.59914	1.84571	-0.518377	1.04287	-0.20763	2
-2.00192	5.7561	-4.43497	1.21577	-0.166599	1.19886	-0.0111054	2
-1.96029	5.81371	-4.2994	1.47611	-0.698026	0.920953	-0.0373828	2
-1.73034	5.96236	-4.29591	1.85426	-0.618591	0.700909	-0.0351214	2
-1.92197	5.73779	-4.2451	1.6428	-0.0514623	0.99054	0.0241461	2
-1.68055	5.44104	-4.19209	1.4254	-0.50822	0.862153	0.0395768	2
-1.94642	5.07937	-4.28472	1.00414	-0.361943	1.07501	0.0148574	2
-2.00378	6.12794	-4.69103	1.29475	-0.626411	1.24267	-0.0846919	2
-1.65039	5.83034	-4.53295	1.29606	-0.645285	1.33762	-0.00990233	2
-2.28103	6.08773	-4.40728	1.27206	-0.0503575	0.887544	0.116643	2
-1.96553	5.8278	-4.44411	1.12265	-0.392365	1.05598	0.147835	2
-1.99046	5.74461	-4.10464	1.74618	-0.247194	1.29722	0.209094	2
-1.97259	5.51911	-4.17444	1.28181	-0.00927267	1.31027	0.107916	2
-1.65851	5.55676	-4.30421	1.31985	-0.477234	1.31941	-0.0798769	2
-1.91471	5.71993	-4.5677	1.0522	-0.254257	1.34129	0.139739	2
-1.69772	5.38587	-4.34395	1.09919	-0.384289	1.18137	0.224732	2
-1.83779	5.74346	-4.32552	1.02844	-0.483339	0.710179	0.13965	2
-1.93101	5.41131	-4.28564	0.783701	-0.522526	1.01558	0.282238	2
-1.60068	5.11079	-4.07685	0.700219	-0.744241	1.2059	0.129848	2
-1.25884	4.97169	-4.07522	0.73191	-1.00555	0.674749	0.373112	2
-1.30398	4.90627	-4.55129	0.981967	-1.16616	0.77936	0.0255039	2
-1.88494	4.75704	-4.03942	1.08438	-0.675328	0.385613	0.0527637	3
-1.83867	5.0137	-4.19276	0.968781	-0.888555	0.694391	0.0863696	2
-1.32935	5.01615	-4.54164	1.02262	-0.908098	0.800496	0.33378	2
-1.47915	3.94553	-3.87763	1.22513	-0.705381	0.56185	-0.206857	3
-1.48163	4.28598	-4.07575	1.07581	-0.688898	0.530141	-0.185712	3
-1.57899	5.93411	-3.86545	2.68792	-0.699221	1.6286	0.446251	2
-2.29881	4.58881	-3.18744	1.22621	0.185403	1.51198	0.591891	3
-1.52318	4.25797	-3.67244	1.72663	-0.940891	1.19642	0.404874	3
-1.23432	5.4422	-4.29661	1.8994	-1.38983	1.26926	0.310718	2
-2.68415	4.10604	-3.15009	1.06796	0.652694	1.3406	0.803506	3
-1.84361	3.30792	-2.59505	1.06517	0.067565	1.10001	0.440155	3
-1.3337	3.19823	-2.89791	1.25646	-0.751326	0.94755	0.390367	3
-1.30568	3.84631	-3.18776	1.47952	-1.23376	1.02439	0.251472	3
-2.0206	3.74389	-2.61147	0.939349	-0.141765	1.27973	0.592456	3
-1.85517	3.76038	-2.68828	1.03332	-0.308881	1.02489	0.680903	3
-1.46599	1.5514	-2.17338	0.131356	-0.199772	0.89763	0.259463	1
-0.992611	1.30542	-1.87927	0.224063	-0.703262	0.499493	0.0876949	1
-1.15523	1.71877	-2.10091	0.323647	-0.766503	0.583982	0.115968	1
-1.67115	1.96791	-2.36155	0.232357	-0.225392	1.00262	0.454365	3
-2.55315	4.56337	-3.0728	1.06613	-0.110467	1.81253	1.06682	3
-2.1386	5.55037	-3.87662	1.6176	-0.336164	0.836718	0.416393	2
-1.64558	2.58696	-2.25535	0.397902	-0.173714	0.970975	0.403126	3
-1.11934	0.547637	-1.81605	-0.271446	-0.302021	0.750294	0.22775	1
-0.889327	0.474619	-1.77592	-0.348024	-0.477364	0.252055	-0.00930508	1
-0.784552	0.582522	-1.72415	-0.252947	-0.521795	0.513134	0.0589089	1
-1.2178	0.650734	-1.98499	-0.295702	-0.281453	0.811674	0.202758	1
-2.02724	3.31758	-2.53239	0.610307	-0.25728	1.12558	0.67837	3
-3.23232	5.12635	-3.71776	0.909072	0.387385	1.94865	0.680731	3
-2.33674	5.13998	-3.56058	1.37946	0.0111455	1.44625	0.423212	2
-2.07853	4.75194	-3.4341	1.16281	-0.211554	1.00441	0.290064	3
-2.34494	5.41051	-4.07001	1.25635	-0.340541	0.969808	0.371163	2
-1.37719	1.41162	-1.73904	-0.153768	-0.22953	0.837733	0.339451	1
-0.915561	0.337473	-1.85401	-0.428136	-0.429581	0.609763	0.129283	1
-0.826388	0.174906	-1.71298	-0.623186	-0.518181	0.603683	0.113295	1
-1.77147	2.17755	-2.13755	0.0801887	-0.238036	0.935818	0.635572	3
-3.33726	4.66765	-3.82159	1.10085	0.250391	1.87915	0.873637	3
-2.42499	4.70274	-3.60156	1.12256	0.0717612	1.69123	0.367414	3
-2.30983	5.16076	-3.7382	1.20763	-0.446522	1.04934	0.503043	2
-2.4469	5.32763	-3.9946	1.34085	-0.172169	0.995257	0.267914	2
-2.67228	4.10018	-3.3179	1.12723	0.0979794	1.72409	0.556405	3
-2.25683	3.18379	-2.92235	1.16974	-0.081062	1.69986	0.768646	3
-1.02419	0.631468	-1.43693	-0.465689	-0.215857	0.752164	0.341033	1
-0.653672	0.716898	-1.58919	0.136304	-0.47888	0.396307	0.086412	1
-0.503729	0.0111145	-1.19822	-0.511319	-0.362525	0.257837	0.102305	1
-1.44699	1.42707	-1.81173	-0.241314	-0.260966	0.825301	0.411716	1
-2.42942	4.58118	-3.66011	0.967903	-0.149979	1.64672	0.569727	3
-2.46714	5.2468	-3.96178	1.09496	-0.168022	1.09949	0.459585	2
-2.3983	5.33759	-4.04071	1.43789	-0.0646515	1.00518	0.165296	2
-2.40471	4.08413	-3.18328	1.26178	-0.112744	1.69612	0.502021	3
-2.29614	3.49479	-2.80264	1.51628	-0.105454	1.51236	0.184551	3
-0.820116	0.383152	-1.41594	-0.662286	-0.274534	0.830884	0.293993	1
-0.297631	0.316869	-1.28159	-0.086904	-0.530502	0.506005	0.0394918	1
-0.213138	-0.156921	-0.886104	-0.507169	-0.301202	0.250758	-0.0422964	1
-1.23874	1.0275	-1.6327	-0.415959	-0.31182	0.973038	0.446297	1
-2.58027	4.43885	-3.8314	0.600061	0.00353697	1.66125	0.393218	3
-2.00928	5.08169	-3.9576	1.29967	-0.196189	0.733337	0.098432	2
-2.46845	4.10928	-3.28221	1.08865	-0.263041	1.18952	0.385911	3
-2.30757	3.66464	-2.84251	1.70752	-0.163546	1.25003	0.723133	3
-0.979077	0.724182	-1.61499	-0.594369	-0.215047	0.710746	0.215121	1
0.0687108	-0.285858	-1.16433	-0.748661	-0.485511	0.63698	-0.0147718	1
0.0941316	-0.3641	-1.16072	-0.980059	-0.70497	0.446439	-0.154504	1
-1.30896	1.28035	-1.92228	-0.44821	-0.379756	0.868499	0.390641	1
-2.23124	4.5098	-3.71151	0.538618	-0.495311	1.04755	0.143108	3
-1.97517	5.17966	-4.13969	1.27569	-0.317245	0.638648	0.048086	2
-2.2043	3.79235	-3.19649	0.688825	-0.288315	1.12427	0.247056	3
-2.34679	4.01704	-3.00907	1.84991	-0.323298	1.34868	0.507328	3
-1.19414	1.92416	-2.08012	-0.218053	-0.543711	0.978813	0.267666	1
-0.0853454	-0.285238	-1.429	-1.09279	-0.506118	0.817871	0.112283	1
0.00198253	-0.141221	-1.51743	-1.07168	-0.62798	0.872464	0.0268009	1
-2.3032	3.20587	-2.99256	1.14269	0.0757877	1.08165	0.473974	3
-2.35084	4.81507	-4.15311	0.509365	-0.292166	0.6989	-0.0436659	2
-1.91825	5.05685	-4.2236	1.13204	-0.369572	0.443719	0.164844	2
-2.22415	3.76406	-3.25816	0.441474	-0.0569466	0.955236	0.427892	3
-2.29495	4.03799	-3.11659	1.36241	-0.264424	1.27509	0.582948	3
-0.122426	0.469685	-2.02641	-0.926146	-1.15337	1.15472	-0.148181	1
-0.446783	0.27432	-0.371025	0.138734	0.0156552	0.0849417	-0.118354	1
-0.594524	0.602382	-0.425607	0.481371	-0.120589	0.190801	-0.234858	1
-0.259278	0.66254	-1.89769	-0.735711	-0.89044	0.691135	0.379399	1
-1.94591	3.22149	-2.79414	0.929862	-0.1404	1.11314	0.354442	3
-2.04636	4.71618	-4.00625	0.61613	-0.288349	0.5532	-0.0468368	2
-2.00793	4.79683	-4.26192	0.734952	-0.217504	0.755291	0.162477	2
-2.3338	3.9348	-3.1834	0.5706	-0.0820257	0.974573	0.567505	3
-2.51386	4.11834	-3.09855	0.998131	-0.0273888	1.34117	0.596038	3
-2.27591	3.78216	-2.95249	0.560207	-0.432202	1.35128	0.561524	3
-1.97092	3.75368	-3.06395	0.617819	-0.307495	1.07211	0.196481	3
-1.85227	4.74728	-3.75183	1.186	-0.17685	0.207669	-0.128871	3
-2.15423	4.47757	-4.00343	0.649224	0.137857	0.812308	0.27491	3
-2.36929	4.22349	-3.32019	0.742065	-0.174074	0.907	0.599218	3
-2.52108	4.41936	-3.39063	0.999688	-0.199818	1.46441	0.868537	3
-2.2525	4.30163	-3.09268	1.29297	-0.778484	1.40892	1.00223	3
-2.36761	3.68942	-2.96927	0.915032	-0.119264	1.54341	0.261194	3
-2.21465	3.91875	-3.03954	0.539994	-0.319696	1.225	0.36773	3
-1.60374	4.77592	-3.98364	1.03772	-0.586235	0.409839	-0.0437268	3
-2.17376	4.50592	-3.78754	0.909496	0.0391253	0.821194	0.51584	3
-2.18291	4.30373	-3.40792	1.08425	-0.144902	1.12331	0.584244	3
-2.3054	4.35855	-3.4089	1.25472	-0.386664	1.51873	0.711109	3
-2.55361	4.76196	-3.57655	1.54028	-0.255536	1.2768	1.05114	3
-2.30719	3.86798	-3.26644	0.970255	-0.387063	1.5387	0.435317	3
-2.4095	3.98951	-3.16234	0.772713	-0.272837	0.970745	0.377342	3
-1.77397	4.69809	-3.9984	0.967206	-0.508623	0.77749	0.170307	2
-2.24195	4.51003	-3.80305	1.09885	-0.298534	0.777348	0.600132	3
-2.23975	5.31511	-4.24122	1.98578	-0.514385	1.04596	0.325406	2
-2.22306	5.81384	-3.95345	1.96041	-0.579873	1.04047	0.86396	2
-2.50016	4.10886	-3.67167	1.03773	-0.515075	1.70577	0.504661	3
-2.19582	4.13287	-3.49908	1.07964	-0.358619	1.58449	0.694743	3
-2.5065	4.42565	-3.48351	1.38644	-0.21915	1.16783	0.502817	3
-2.38093	4.57119	-4.02212	1.07479	-0.245904	1.01751	0.30678	2
-2.22267	3.45731	-3.54581	0.696477	-0.47551	1.35143	0.163287	3
-2.0338	3.35765	-3.20353	0.980667	-0.308131	1.37269	0.369287	3
-2.27381	4.37921	-3.84251	1.14378	-0.567437	1.41151	0.625887	3
-1.75964	5.65112	-4.24802	2.10084	-1.17416	1.37948	0.553077	2
-2.37547	6.31135	-4.71477	2.99277	-0.807995	1.00892	0.405589	2
-2.51868	5.41905	-4.47491	1.92605	-0.596808	0.984427	0.349148	2
-1.90497	3.36021	-3.25561	0.908374	-0.337461	0.783005	0.0252091	3
-1.52325	2.74821	-2.963	0.856792	-0.755805	0.915611	0.171046	3
-1.73082	2.79864	-3.07095	0.917502	-0.617089	0.97194	0.0232424	3
-1.96518	3.07458	-3.24051	0.760307	-0.381217	1.09231	0.253684	3
-1.93564	3.65749	-3.90687	1.55708	-0.38512	0.677302	-0.197374	3
-1.69443	3.28909	-3.91045	1.18809	-0.782319	0.980604	-0.0634029	3
-1.82663	3.63142	-3.76103	0.771864	-0.515975	0.859197	0.143699	3
-1.90648	3.74327	-3.85423	1.43016	-0.433521	0.63241	0.0692664	3
-1.82468	3.71609	-3.91277	1.39917	-0.653098	0.746447	0.0749554	3
-2.56127	4.7701	-4.30123	2.398	-0.291452	0.501174	0.279322	2
-2.16691	4.05769	-4.0326	1.57835	-0.412002	0.436384	0.120334	3
-2.61726	5.20829	-4.4619	3.03468	-0.999636	0.48128	-0.22877	2
-0.438942	0.353302	-0.719148	0.141288	0.106043	0.17645	-0.717719	1
-1.84488	5.35731	-5.07677	2.67009	-0.966978	0.357339	0.25137	2
-0.372729	0.247196	-0.753564	-0.203559	-0.109921	0.0376613	-0.0394393	1
-0.499078	0.904703	-1.1624	0.136211	-0.254611	-0.165795	0.217971	1
-1.96346	5.69968	-4.71325	2.80569	-0.515615	0.219404	0.174421	2
-2.33844	6.42138	-4.74172	3.08825	-0.265799	0.203213	-0.388521	2
-2.04436	5.58551	-5.55567	2.56336	-0.967454	0.462609	-0.243897	2
-0.820231	1.00969	-1.48284	0.141264	-0.51233	0.0407767	-0.169117	1
-0.767324	0.772102	-1.32237	-0.263108	-0.105091	-0.0799208	-0.0901287	1
-2.253	5.33885	-4.69371	1.96934	-0.243533	0.306941	0.129942	2
-2.53901	6.47919	-5.20106	2.62667	-0.411419	0.165297	-0.0313395	2
-2.07264	5.43164	-4.53644	1.76925	-0.508464	0.444001	-0.526029	2
-2.62538	6.4987	-5.80022	2.78613	-0.592084	0.348169	-0.00533241	2
-2.7469	6.35208	-4.83412	2.1869	-0.294588	0.579931	-0.253384	2
-2.24397	5.79644	-4.7134	2.18193	-0.388342	0.427542	-0.0154682	2
-2.61499	5.84027	-4.73587	1.86772	-0.190446	0.484428	0.0384869	2
-1.51321	6.46775	-5.30446	2.02493	-1.29469	0.327171	-0.562324	2
-2.31344	5.22367	-4.54473	1.51671	-0.405392	0.520088	0.076672	2
-2.44684	5.2644	-4.71658	1.52627	-0.515078	0.643548	0.137333	2
-2.19066	4.84742	-4.03639	1.32724	-0.669792	0.476478	-0.552202	2
-2.22101	5.64466	-4.20828	1.17954	-0.866109	0.723912	0.437014	2
-1.66793	6.05289	-4.52285	1.89415	-1.35782	1.04299	0.240573	2
-0.382716	0.258678	-1.88498	-0.55821	-0.593417	0.400841	-0.0601676	1
-1.23497	5.81984	-4.70039	1.85469	-1.4214	1.22633	-0.302628	2
-1.89081	5.64399	-4.38711	1.46642	-1.09677	0.820588	0.365061	2
-2.33239	4.8016	-3.95824	1.14905	-0.42028	0.683334	-0.125079	2
-1.91736	4.59301	-3.89629	1.37936	-1.05593	0.459341	-0.729309	2
-2.42385	5.33695	-3.9856	0.967154	-0.429085	0.680346	0.194951	2
-2.44457	6.88118	-4.734	1.60669	-1.05912	1.01538	0.88965	2
-0.777818	3.56435	-2.97127	1.5771	-1.47748	0.391065	-0.220104	3
-0.815408	0.537107	-1.90143	-0.15776	-0.525193	0.171361	0.0789343	1
-0.695302	0.40913	-1.36464	-0.396274	-0.170852	0.0474442	0.0778425	1
-0.571678	0.39926	-1.65715	-0.239288	-0.659939	0.186431	0.233786	1
-0.785526	4.43403	-3.78146	1.56262	-1.76085	0.644763	-0.513518	3
-1.77429	6.42377	-4.47525	1.23386	-1.47008	1.05449	0.522418	2
-2.2814	5.82502	-4.26821	0.98978	-0.831864	0.724412	0.230375	2
-2.19545	4.69156	-3.87096	1.0797	-0.896735	0.616113	-0.39081	2
-1.78947	4.38988	-3.82497	1.23541	-1.05337	0.422554	-0.611821	2
-2.12832	4.61619	-3.74155	0.733446	-0.523351	0.751336	0.259929	3
-2.18993	5.41132	-4.37898	0.859831	-1.10131	0.947631	0.458589	2
-0.45279	1.8105	-1.86828	0.48775	-0.924453	0.24109	0.102657	1
-0.568808	0.565023	-1.26378	-0.0467841	-0.433108	0.139369	-0.207998	1
-0.393194	-0.289453	-1.31695	-0.816953	-0.279387	0.211166	0.0839978	1
-0.496906	-0.0056159	-1.5448	-0.671725	0.181129	0.283519	-0.0377451	1
-1.24229	2.12749	-2.18387	1.12616	-0.869665	0.0229715	-0.0824382	3
-0.282823	2.40465	-2.05966	0.800779	-1.24325	0.311016	0.0404336	3
-1.93579	6.06535	-4.2227	1.10599	-1.34162	0.989077	0.4517	2
-2.29486	5.34781	-4.09423	0.920633	-0.56704	0.794	0.19976	2
-1.9889	4.47236	-3.92859	0.816045	-1.01779	0.615744	-0.312695	3
-1.82346	4.29615	-3.84952	0.875255	-1.06505	0.469895	-0.21287	3
-2.27421	4.67384	-3.97283	0.610869	-0.473414	0.688647	0.291174	3
-1.27028	3.98732	-3.21428	1.00221	-1.08607	0.53298	0.266568	3
-0.472161	1.28055	-1.64184	0.0978433	-0.679109	0.215177	-0.00505147	1
-0.725082	0.0816397	-1.092	-0.393699	-0.263173	0.315535	0.0641267	1
-0.895186	0.46446	-1.51531	-0.581802	0.0986624	0.277051	0.162092	1
-0.619503	0.0300445	-1.25473	-0.522056	-0.202758	0.456577	-0.0557937	1
-0.854115	0.961268	-1.59477	0.123984	-0.56396	0.0834427	-0.131059	1
-0.187353	1.66967	-1.70169	0.300765	-0.984442	0.209692	0.0291074	1
-1.40421	4.70868	-3.51098	0.842253	-1.18621	0.848834	0.362351	3
-2.36022	5.05754	-4.11495	0.701851	-0.357175	0.957398	0.133529	2
-1.76493	4.28474	-3.63872	0.799889	-0.990298	0.502464	0.059364	3
-2.24039	6.71966	-5.45175	1.8881	-1.269	0.7219	-1.06619	2
-2.30464	6.43309	-4.74592	2.48817	-1.31819	0.407847	-0.613093	2
-1.97559	4.48035	-3.80356	0.769578	-0.694777	0.438375	0.137806	3
-2.42079	5.04164	-3.7815	1.09896	-0.109884	0.51232	0.386983	2
-0.764919	3.17531	-2.44511	0.868837	-0.927649	0.429706	-0.0350144	3
-0.480555	1.43109	-1.65948	0.192468	-0.672215	0.245674	-0.149515	1
-0.529381	-0.0219252	-1.27844	-0.804193	-0.224453	0.44132	-0.0114861	1
-0.608652	0.0252959	-0.955729	-0.42695	-0.256571	0.470941	-0.113471	1
-0.200478	1.70383	-1.68006	0.320112	-0.94208	0.168654	-0.133697	1
-0.676906	3.51072	-2.7264	0.688325	-1.08011	0.536837	0.0533784	3
-2.76813	5.59217	-4.41047	0.588073	0.0881464	0.718911	0.334405	2
-1.74712	4.36886	-3.59553	0.74718	-0.525615	0.554031	0.421688	3
-2.20728	5.33398	-4.27999	1.22887	-1.07807	0.488642	-0.188011	2
-2.19532	6.25015	-4.49848	2.05141	-0.764255	0.246951	-0.402118	2
-1.99521	4.69937	-3.71143	0.930667	-0.716127	0.445874	0.0953561	2
-2.09841	4.93855	-3.61492	0.904869	-0.118564	0.44215	0.248126	2
-0.553203	3.23025	-2.15567	1.09906	-0.846276	0.318321	-0.0933308	3
-0.670485	1.97995	-1.67587	0.541656	-0.804278	0.321256	-0.220462	1
-0.558547	0.865992	-1.16917	0.0055272	-0.510617	0.365897	-0.199441	1
-0.441029	0.319331	-0.970864	-0.335373	-0.135145	0.409403	-0.00606229	1
-1.21307	1.10109	-1.94233	-0.520417	-0.31615	0.739827	0.0492741	1
-0.434135	0.373255	-0.811593	-0.16882	-0.224601	0.396802	0.055855	1
-0.544913	1.10752	-1.33363	0.153123	-0.662223	0.295942	-0.136323	1
-0.500267	2.22531	-1.73677	0.694655	-0.978741	0.326412	-0.187107	3
-0.484661	3.50478	-2.33335	0.883077	-0.864544	0.251014	0.142567	3
-2.16561	5.26745	-3.66225	1.18243	0.087808	0.792924	0.548387	2
-1.77798	4.66377	-3.64799	0.993302	-0.563157	0.43322	0.244894	3
-2.59618	6.24325	-4.32482	1.9283	-0.513736	0.698609	-0.479122	2
-1.77028	4.87339	-3.77464	1.19891	-0.664301	0.867068	0.0520229	2
-2.02821	4.63718	-3.56986	1.12598	-0.673447	0.688836	0.0701344	2
-2.11635	4.83345	-3.61027	1.0539	-0.455227	0.558018	0.135287	2
-2.00546	4.82828	-3.69101	0.87011	-0.134099	0.452873	0.275017	2
-0.645543	3.50928	-2.18371	1.11083	-0.891081	0.368195	0.0354644	3
-1.15503	2.47213	-1.78662	0.676687	-0.536892	0.523295	-0.0599188	3
-0.980524	1.44519	-1.29396	0.252729	0.018376	0.350818	0.229465	1
-1.26482	2.40615	-2.12519	0.276866	-0.66775	0.407691	0.215894	3
-1.06888	1.60343	-1.35748	0.293069	0.00106755	0.383774	0.272461	1
-1.17754	2.74069	-1.88369	0.736276	-0.675394	0.557608	0.0821822	3
-0.644266	3.55518	-2.29839	0.811243	-0.845016	0.484584	0.212076	3
-1.81041	5.13841	-3.87534	0.751979	-0.360611	0.759414	0.190713	2
-2.04801	4.98541	-3.66607	1.13826	-0.312995	0.610541	0.180768	2
-2.21124	5.19111	-3.77288	1.38218	-0.73588	0.672838	0.0220777	2
-1.8682	5.70768	-4.10996	1.66833	-0.77708	0.582412	-0.325593	2
-1.44595	5.57924	-4.42137	1.14591	-0.752822	0.99783	0.0997009	2
-1.79617	4.85235	-3.80743	1.1756	-0.546221	0.784608	0.215256	2
-1.93463	4.73547	-3.70344	1.04279	-0.622954	0.833002	0.0876171	2
-1.88975	4.55139	-3.51359	0.953681	-0.681095	0.721353	0.132131	3
-1.65407	4.60429	-3.53311	0.777038	-0.533577	0.654211	0.0532539	3
-2.13248	4.88509	-3.89613	0.662601	-0.0896502	0.855622	0.0757153	2
-1.32166	4.60889	-2.80513	1.03869	-0.743354	0.693368	0.288702	3
-1.88472	4.15286	-2.71254	0.828705	-0.284158	0.919457	0.353389	3
-2.05493	5.11088	-3.27194	0.783397	-0.783181	0.636987	0.606413	3
-2.06207	4.65801	-2.79208	0.968514	-0.306921	0.948038	0.545556	3
-1.31171	4.68581	-2.87297	0.828204	-0.655102	0.737101	0.658616	3
-2.29956	6.13852	-4.42211	0.71231	-0.193116	1.05022	0.524521	2
-1.91782	5.05361	-3.78775	0.881806	-0.325066	0.830587	0.204337	2
-1.9517	4.79477	-3.67597	0.931357	-0.725492	0.714226	0.221145	2
-1.96982	4.88556	-3.7321	1.14392	-0.689486	0.844238	0.207383	2
-1.77295	4.84332	-3.8007	1.21093	-0.475255	0.988816	0.102462	2
-1.37295	6.11106	-4.70516	1.30909	-0.911747	0.787914	0.288112	2
-1.85103	5.6997	-4.22527	1.61548	-0.24958	0.875165	0.0435832	2
-1.92595	4.91805	-3.97398	1.05211	-0.200758	1.01279	0.254984	2
-1.97743	4.85353	-3.78959	1.05585	-0.485267	1.00407	0.16006	2
-1.96162	4.70908	-3.75847	0.860408	-0.589739	1.07411	0.0940364	3
-1.79408	4.9502	-3.79881	0.872512	-0.63055	1.0663	0.134965	2
-1.74476	4.85239	-3.67347	0.831397	-0.429944	0.725232	0.221186	2
-2.27793	5.54679	-4.01419	0.80772	-0.362563	0.959229	0.165689	2
-1.76467	6.35335	-3.72482	1.14279	-0.899821	1.01929	0.336488	2
-1.91148	6.07475	-3.8165	0.581362	-0.529037	1.05713	0.501334	2
-2.39267	5.46704	-3.84852	0.943502	-0.0662737	1.00643	0.743137	2
-1.9968	5.06604	-3.96505	0.632955	-0.327119	1.02382	0.160368	2
-1.91596	5.10101	-3.89663	0.913382	-0.64816	1.09239	0.148765	2
-2.09652	4.95767	-3.86208	0.909675	-0.68306	0.990836	0.183619	2
-2.15209	4.74842	-3.73929	1.00033	-0.239476	0.996107	0.359794	3
-2.01992	5.01899	-3.91076	1.13143	-0.0715214	1.01001	0.386354	2
-1.99601	5.79464	-4.43064	1.35944	0.0190688	1.08521	0.364277	2
-1.538	5.79908	-4.44103	1.42168	-0.489321	0.959118	-0.1363	2
-1.85428	4.95671	-3.89192	1.28145	-0.135132	1.03565	0.404643	2
-2.0363	4.95266	-3.85516	1.07406	-0.316897	1.09633	0.302486	2
-1.92257	4.97639	-3.81775	0.930601	-0.598658	1.13987	0.237281	2
-1.6296	4.75078	-3.83086	0.652026	-0.721961	1.00945	0.21854	2
-1.70079	4.76777	-3.7603	0.653203	-0.447595	0.986656	0.129177	2
-2.08322	5.65708	-3.88549	1.1085	-0.610084	0.667816	0.117581	2
-2.49034	6.03371	-4.19695	1.15062	-0.223106	1.06304	0.443708	2
-1.84268	4.89944	-3.88593	0.572955	-0.46368	0.94843	0.354047	2
-1.78143	4.91935	-3.92788	0.606719	-0.72303	1.13115	0.158281	2
-1.94491	5.08601	-3.93925	0.838725	-0.757375	1.33102	0.260798	2
-1.88971	4.7714	-3.75143	0.803871	-0.436452	1.01732	0.326942	3
-1.87941	5.00437	-3.91485	1.0611	-0.0841089	1.15899	0.318019	2
-1.66213	5.16337	-4.05605	1.22045	0.0129093	0.999004	0.293102	2
-1.6059	5.48722	-4.14294	1.70591	-0.391521	0.922364	-0.033676	2
-1.764	5.06296	-4.01975	1.07586	-0.478656	1.0397	0.195874	2
-1.88131	4.89559	-3.9921	0.708407	-0.504708	1.16226	0.415217	2
-1.72579	5.1261	-4.04802	0.892882	-0.601208	1.12808	0.208514	2
-1.54837	4.93352	-3.92771	0.726276	-0.582506	0.852735	0.254608	2
-1.56649	5.03619	-3.87784	0.651483	-0.88857	0.984943	0.482271	2
-2.02699	5.84716	-4.20436	0.990036	-0.675788	0.991336	0.455724	2
-1.69642	5.21996	-3.96548	0.884014	-0.586496	1.00965	0.30625	2
-1.90017	4.98471	-4.07675	0.54099	-0.520545	1.1975	0.266452	2
-1.8272	4.68664	-3.8071	0.632455	-0.56638	1.26927	0.300421	3
-1.73097	4.76757	-3.79796	0.860135	-0.370687	1.03891	0.242387	2
-1.64446	5.34716	-4.08464	1.27598	-0.150054	1.05994	0.068698	2
-1.15657	5.54286	-3.6266	1.85577	-0.290119	0.896791	-0.200449	2
-1.79589	5.27608	-4.35172	0.893796	-0.0663623	0.842593	-0.00423265	2
-1.8285	5.14495	-4.1641	0.883018	-0.262094	1.3154	0.244166	2
-1.73042	5.52627	-4.38331	0.824627	-0.675666	1.26366	0.466202	2
-1.47751	5.48809	-4.14876	0.959947	-0.950386	1.04688	0.675418	2
-1.38442	5.49015	-4.3439	0.639124	-1.07997	1.12562	0.377718	2
-1.43011	5.58619	-4.15395	0.695053	-0.935875	0.93638	0.288761	2
-1.6482	5.28276	-3.99866	0.882001	-0.556701	1.02717	0.198102	2
-1.6948	5.03315	-3.91415	0.871092	-0.620614	1.20903	0.261258	2
-1.71538	5.13477	-4.01022	0.852952	-0.451186	1.20901	0.32368	2
-1.6403	5.234	-4.05498	1.11293	-0.076267	1.11418	0.232651	2
-1.34662	5.38948	-3.88531	1.52426	-0.0837382	1.04719	-0.204204	2
-1.5905	5.34038	-4.12301	1.34923	0.176515	0.714638	-0.136582	2
-1.88392	5.40946	-4.25099	1.09069	0.182738	1.45594	0.134655	2
-1.91819	5.52339	-4.32183	1.00565	-0.228052	1.27005	0.45481	2
-1.94942	6.51695	-4.86358	1.26682	-1.03032	0.818746	0.109859	2
-1.90396	5.67241	-4.35246	1.27375	-0.510673	0.878899	0.152072	2
-1.66509	5.21871	-4.10064	1.12251	-0.178025	1.19905	0.429362	2
-1.5494	5.38791	-4.1633	1.12602	0.0952008	1.28853	-0.153749	2
-1.40113	5.02824	-4.55945	0.65191	-0.549219	0.649008	0.0605479	2
-1.45319	4.98083	-4.25739	0.594509	-1.43641	0.804821	0.105735	2
-1.77187	5.36911	-4.29253	1.0693	-0.801975	0.78399	0.108003	2
-1.54463	5.64769	-4.60268	1.33956	-0.34974	0.681458	-0.255227	2
-1.20729	4.54301	-4.26824	0.903587	-1.22921	0.743551	-0.31348	2
-1.85947	4.65196	-3.96615	0.734719	-0.881291	0.433215	-0.207934	3
-1.55893	5.42358	-4.33259	1.6437	-0.796641	0.217801	-0.291616	2
-1.89203	5.12187	-4.64959	1.22356	-0.768893	0.0950119	-0.15846	2
-2.12953	4.67087	-3.08249	1.45499	-0.0179129	1.08378	0.547628	3
-1.47273	4.83228	-3.36472	2.22671	-0.71529	1.3099	0.610232	3
-1.99888	4.18523	-3.00383	1.45278	-0.220666	1.32539	0.356594	3
-1.39559	3.38496	-2.70854	1.46902	-0.864736	1.01325	0.118936	3
-2.04013	4.53148	-2.996	1.35208	-0.282741	1.63878	0.397593	3
-2.22582	3.52868	-2.77559	1.20077	-0.0159591	1.13384	0.5341	3
-1.6056	2.62584	-2.5558	0.761835	-0.212977	1.05285	0.237643	3
-0.950252	2.25155	-1.84446	0.815123	-0.45874	0.728418	0.126672	3
-0.713999	3.00545	-2.41597	0.932402	-0.850949	0.37156	-0.122734	3
-1.59318	3.32945	-2.59597	1.16302	-0.365321	1.12265	0.262561	3
-2.80536	4.79583	-3.24122	1.19315	0.244659	2.01544	1.10038	3
-1.70232	3.06375	-2.4323	0.669301	-0.265457	1.04707	0.334602	3
-1.30322	1.12382	-2.05769	0.022781	-0.314138	0.768347	0.0983509	1
-0.71952	1.23758	-1.4589	0.132419	-0.557973	0.217218	0.29316	1
-0.602456	1.52818	-1.79594	0.201234	-0.626883	0.616777	0.0721434	1
-1.29416	1.50562	-2.0993	0.234105	-0.398405	0.786159	0.145932	1
-1.97766	3.37895	-2.31247	0.851724	-0.0628569	1.30125	0.788695	3
-3.57244	5.03342	-3.89605	0.597482	0.719228	2.21638	0.512811	3
-1.78169	5.18325	-3.87258	1.10852	-0.473557	1.55667	0.694016	2
-2.20629	5.14896	-3.84586	1.25992	0.06617	1.40833	-0.0494224	2
-2.33917	4.07432	-3.07343	1.32044	0.124156	1.08599	0.577336	3
-1.37481	1.44564	-2.05001	-0.074208	-0.219862	0.919073	0.28016	1
-1.08034	0.472289	-1.73976	-0.348723	-0.45216	0.65665	-0.0783329	1
-1.00063	0.489055	-1.77339	-0.370235	-0.324388	0.634548	0.0256939	1
-1.54163	1.6913	-1.98043	0.0954621	-0.228981	1.02592	0.355729	1
-2.89006	5.00983	-3.67338	1.06812	0.199255	2.0953	0.765715	3
-2.95129	5.77731	-3.92215	1.25819	0.630123	2.20869	0.583761	2
-1.87555	5.33134	-3.81753	1.2689	-0.267793	1.25233	0.0694382	2
-2.16355	5.73538	-4.13304	1.4322	-0.361794	1.18309	0.431314	2
-2.48475	4.88302	-3.83052	1.1619	-0.0219951	1.63519	0.200517	2
-1.95259	3.25245	-2.70657	0.982307	-0.234197	1.38652	0.630177	3
-0.948925	0.429999	-1.69429	-0.517263	-0.310606	0.757491	0.185989	1
-1.00235	0.267876	-1.72682	-0.452544	-0.470712	0.559011	-0.194332	1
-0.869699	0.0690677	-1.55703	-0.719145	-0.599803	0.588514	-0.192738	1
-1.04685	0.505852	-1.81025	-0.496031	-0.283906	0.778531	0.188157	1
-2.64632	4.12212	-3.26312	0.963602	-0.41583	1.85797	0.833631	3
-3.4657	5.29377	-4.03067	1.15022	1.04363	2.35359	1.05321	3
-2.03122	4.74118	-3.64763	0.987465	-0.399075	1.30715	0.0900011	3
-1.89425	4.63749	-3.62673	0.667358	-0.432337	1.29411	0.45255	3
-2.28248	5.67711	-4.17141	1.33564	-0.102988	0.981204	0.27562	2
-2.25608	4.3583	-3.52547	1.08806	-0.246783	1.51601	0.362363	3
-1.70369	2.53633	-2.15134	0.505243	-0.431841	1.10023	0.398432	3
-0.590272	-0.0314368	-1.41873	-0.734624	-0.346714	0.656597	0.0650098	1
-0.706664	0.629314	-1.53421	0.0142063	-0.532001	0.477169	-0.155283	1
-0.610239	0.475696	-1.38139	-0.130587	-0.205171	0.147973	0.136212	1
-0.57916	0.0136217	-1.50737	-0.788744	-0.374932	0.609382	-0.000529562	1
-2.21114	3.31928	-2.60457	0.789215	-0.319865	1.3578	0.721254	3
-3.23611	4.28399	-3.65341	1.11455	0.509072	2.18427	0.900258	3
-2.26775	4.43153	-3.56996	1.01403	-0.213003	1.29966	0.329689	3
-2.19177	5.15445	-4.02112	0.761725	-0.393734	1.22476	0.326615	2
-2.12158	5.19036	-3.99754	1.22359	-0.0367244	0.78702	0.230395	2
-2.19897	4.27328	-3.41495	1.07159	-0.291015	1.32241	0.1508	3
-3.00065	3.9058	-3.52005	1.46021	-0.208935	2.00639	1.27909	3
-1.56566	2.10971	-1.93239	0.0770004	-0.239723	1.01062	0.227077	1
-0.351813	-0.333332	-1.158	-0.867235	-0.416849	0.698143	0.0339816	1
-1.06294	1.7067	-1.55437	0.768049	-0.177713	0.16937	0.135798	1
-0.343894	-0.368096	-1.23948	-1.06941	-0.447917	0.551574	-0.0271898	1
-1.99682	2.66704	-2.27163	0.345182	-0.150459	0.995056	0.474013	3
-2.37394	4.72275	-3.87802	0.932143	-0.431875	1.17061	0.360182	2
-2.32669	6.02172	-4.2422	1.53206	-0.387461	0.897714	0.270468	2
-2.23014	5.62211	-4.24479	1.47149	0.0111909	0.757474	0.0745218	2
-2.21478	4.37736	-3.34874	1.1657	-0.400248	1.1974	0.332403	3
-2.63041	3.3027	-2.91673	1.32321	-0.109359	1.56229	0.816832	3
-1.51135	2.14125	-2.03533	-0.0737735	-0.320694	1.04018	0.259257	1
-0.305203	-0.478771	-1.16224	-1.02023	-0.425899	0.744671	-0.0402007	1
-0.187565	-0.53728	-1.08575	-1.22205	-0.48086	0.586412	-0.152776	1
-2.19828	3.09354	-2.43547	0.593424	-0.163917	1.09167	0.399923	3
-2.51162	3.13801	-3.06471	0.950063	0.0542894	1.62897	0.732707	3
-2.25577	4.63558	-3.82738	0.713496	-0.415092	1.12222	0.256022	3
-1.94507	5.28237	-4.20292	1.4171	0.105774	0.73249	-0.0617874	2
-2.08471	3.91093	-3.12875	0.894706	-0.285003	1.178	0.259156	3
-2.49198	3.31141	-2.81567	1.30262	0.0997162	1.58728	0.710435	3
-1.71727	3.18999	-2.37017	0.677056	-0.183266	1.36649	0.47967	3
-0.381851	-0.215417	-1.12143	-0.84483	-0.305368	0.765831	-0.0686424	1
-0.216901	-0.301282	-1.23975	-1.04763	-0.41865	0.659464	0.0292622	1
-2.31773	3.24906	-3.21646	0.795196	0.0606712	1.66395	0.451265	3
-2.17619	4.77	-4.06558	0.50528	-0.265982	0.937126	0.0973223	2
-1.81951	4.84875	-4.11507	1.25598	-0.124098	0.54688	-0.0473838	2
-2.03599	3.76115	-3.17292	0.654657	-0.305951	0.951886	0.316134	3
-2.59498	3.72944	-2.86212	1.44369	0.0448662	1.62258	0.507148	3
-1.64219	3.98466	-2.814	1.17028	-0.809778	1.54709	0.257962	3
-0.492269	0.287312	-1.66614	-0.904465	-0.448772	0.841266	0.212177	1
-0.0251015	-0.0229765	-0.595332	-0.257825	-0.41269	0.299688	-0.0769994	1
-0.487655	0.228372	-1.48796	-0.80536	-0.341349	0.677762	0.189345	1
-2.11331	3.37333	-3.08123	0.814896	-0.0660561	1.52898	0.172849	3
-1.79045	4.66043	-4.01608	0.636801	-0.340415	0.681242	0.0292161	2
-1.79142	5.076	-4.25478	1.27881	-0.41314	0.653131	-0.0182285	2
-2.0523	3.80656	-3.16645	0.648351	-0.247993	0.892276	0.346384	3
-2.72404	4.08851	-3.15838	1.1076	-0.115341	1.5866	0.65513	3
-1.9188	4.55883	-3.15858	1.7342	-0.533024	1.70779	0.361828	3
-0.240134	0.0895791	-1.02696	-0.455941	-0.240219	0.481714	0.133621	1
-0.83094	1.28241	-0.316177	1.10118	0.026702	0.151077	-0.0933727	1
-0.170445	0.0780067	-0.717034	-0.182841	-0.173645	0.243057	-0.0240307	1
-2.60688	3.32637	-2.94011	0.721895	-0.039688	1.16763	0.924013	3
-1.99704	3.51436	-3.00874	0.646623	0.105282	1.24406	0.0744283	3
-1.81035	5.12886	-4.16966	1.20919	-0.323664	0.767558	0.0960648	2
-2.19088	4.01989	-3.13908	0.805761	-0.19119	0.943595	0.571908	3
-2.66906	4.45111	-3.26834	1.16795	-0.00315402	1.66559	0.689887	3
-2.27899	4.40386	-3.09154	1.42415	-0.584857	1.52604	0.468056	3
-2.55867	3.84989	-2.87947	1.20495	0.191389	1.17957	0.551338	3
-2.18296	4.07278	-3.35761	0.390296	-0.27934	0.991892	0.3519	3
-2.06995	5.25975	-4.2331	0.954529	-0.275899	1.25607	0.371438	2
-2.33107	4.33351	-3.33252	0.901196	-0.172823	1.11895	0.604805	3
-2.56887	4.35648	-3.21757	1.18748	-0.139745	1.47964	0.802195	3
-2.47745	4.48594	-3.40387	1.13967	-0.452151	1.83278	0.735178	3
-2.33585	3.852	-2.8838	1.05352	0.0894728	1.36462	0.495418	3
-2.35532	4.09326	-3.18713	0.609222	-0.338394	1.03596	0.20879	3
-2.21023	4.94933	-3.96491	0.949184	-0.10391	1.22051	0.543553	2
-2.33564	4.6064	-3.55883	1.14385	-0.297441	1.08249	0.595612	3
-2.44051	4.60392	-3.45134	1.49131	-0.538497	1.44512	0.767987	3
-2.29195	4.50464	-3.42534	1.25971	-0.445758	1.56539	0.788274	3
-2.25685	3.69509	-3.09468	0.930909	-0.287026	1.58814	0.583564	3
-2.42467	4.00586	-3.14519	0.937104	-0.278783	1.11886	0.374201	3
-1.40851	5.41347	-4.26647	1.21307	-0.925852	0.706648	-0.188604	2
-2.29218	4.58805	-3.86826	1.18532	-0.139222	1.19794	0.616419	3
-2.41889	5.07408	-3.95565	1.87409	-0.462169	1.1717	0.360128	2
-2.22262	5.3985	-4.18161	2.31493	-0.935859	1.1304	0.510068	2
-1.69492	5.06882	-3.77157	1.54383	-1.10653	1.32176	0.526579	2
-2.65992	4.53058	-3.71885	1.1506	-0.147041	1.32112	0.51148	3
-2.56848	4.04623	-3.47376	1.07359	-0.466303	1.76569	0.837452	3
-2.07423	3.98752	-3.34649	1.23309	-0.480206	1.56504	0.745058	3
-2.63691	4.26155	-3.39116	1.45685	-0.0155037	1.10029	0.472863	3
-1.8404	4.55744	-3.6089	1.47622	-0.680422	0.992541	0.320286	3
-2.51161	3.62703	-3.23852	1.10563	0.0812834	1.247	0.568623	3
-2.24669	4.64146	-3.91994	1.25573	-0.691297	1.60222	0.721372	3
-1.77931	5.09137	-4.03848	1.93362	-0.970666	1.31674	0.565167	2
-2.68041	5.66576	-4.37869	2.54006	-0.569049	1.06147	0.356248	2
-2.35469	5.27525	-4.34777	1.85649	-0.85244	1.06983	0.547159	2
-2.23131	3.82524	-3.65263	0.824412	-0.516322	1.10406	0.162496	3
-1.89857	3.09058	-2.84221	1.14756	-0.450565	0.893369	0.0807015	3
-1.82444	2.74095	-3.05229	0.782838	-0.172201	1.08546	0.196511	3
-2.32366	3.47659	-3.57589	0.895029	-0.396149	1.18031	0.378135	3
-1.6575	6.4541	-5.13874	2.49328	-1.83762	1.09185	0.724834	2
-1.6548	2.78315	-3.05036	1.02145	-0.422262	0.817942	-0.172036	3
-1.45073	2.33721	-2.90221	0.800966	-0.575177	0.786904	0.049564	3
-2.38666	4.66137	-4.52166	1.39011	-1.21966	0.978279	0.336842	2
-1.79775	3.33009	-3.62741	0.952286	-0.790038	0.637338	-0.0782857	3
-1.29168	2.17795	-2.35895	0.801727	-0.481947	1.11543	-0.583433	3
-1.56783	2.65393	-2.75558	1.38411	-0.698858	1.27279	-0.616445	3
-1.70875	2.83355	-3.36077	0.876766	-0.658031	0.781252	0.0717551	3
-1.99307	3.57421	-3.80621	1.24448	-0.685455	0.453574	0.098694	3
-1.61069	2.25268	-2.57459	0.838074	-0.463782	1.31548	-1.25671	3
-1.78131	3.14628	-3.44222	1.0745	-0.589244	0.72878	0.190977	3
-1.99893	4.06021	-4.17666	1.59406	-1.11197	0.431736	0.262023	3
-0.308554	0.550302	-0.279776	0.254409	-0.372621	-0.195029	-0.436824	1
-0.215798	-0.510628	-0.425444	-0.639309	0.053939	0.0271697	-0.00537932	1
-1.95559	6.13011	-5.40158	3.7439	-0.915552	0.50271	0.206497	2
-0.435511	-0.802254	-0.45203	-1.00307	0.0119614	0.2213	-0.0343524	1
-0.362056	0.501041	-0.81184	-0.0661546	-0.359722	-0.0534607	-0.154624	1
-2.3072	6.52704	-5.41697	3.64318	-0.544022	0.1323	0.0903025	2
-1.96666	6.78894	-5.57942	3.44359	-1.35873	0.0955526	0.0705241	2
-2.45458	6.40209	-5.12922	2.68716	-0.407144	0.204763	-0.00557014	2
-0.599259	-0.380237	-0.944326	-0.831444	0.00387059	0.0496897	0.124182	1
-2.47727	7.17868	-5.32886	3.20446	-0.698634	0.0564567	-0.231663	2
-2.59225	5.94742	-5.4049	2.40858	-0.264775	0.40804	0.365636	2
-0.210862	-0.29088	-0.85035	-0.821303	-0.606605	-0.21519	-0.016709	1
-0.780369	0.308796	-1.11549	-0.217613	-0.243045	0.178385	-0.0812444	1
-2.75045	7.37611	-5.8812	3.6049	-0.486087	0.0142967	0.178384	2
-2.77187	6.3088	-5.21155	1.96277	-0.144682	0.527685	-0.367745	2
-0.471062	0.736673	-1.25783	0.144135	-0.644585	0.122455	-0.147439	1
-0.69836	-0.346857	-1.04972	-0.90741	-0.480949	0.195435	0.0187222	1
-2.85853	6.75344	-5.35118	1.9248	-0.112666	0.177004	-0.104617	2
-2.33917	6.47675	-5.20446	2.52023	-0.35733	0.396319	-0.840032	2
-2.40818	5.50949	-4.77229	1.92728	-0.239396	0.448444	0.272661	2
-0.243504	-0.241394	-1.28235	-0.832621	-0.515442	0.0193741	0.00463105	1
-2.8221	6.13767	-5.31746	2.06297	-0.267374	0.473393	0.481495	2
-2.24637	6.23374	-4.77413	1.96115	-0.645881	0.393114	-0.950399	2
-1.98208	5.85589	-4.57616	1.89528	-0.746607	0.526518	-0.49339	2
-2.14048	5.64157	-4.81811	1.72229	-0.601782	0.511246	0.416771	2
-1.375	6.6598	-5.5245	2.54541	-2.04532	1.13106	-0.00365183	2
-1.61496	5.4727	-4.91406	2.68533	-0.891763	1.43273	-0.393967	2
-2.10253	6.33613	-5.43138	2.09361	-1.05268	0.644968	0.334655	2
-2.47008	6.10966	-4.57316	2.0039	-0.417533	0.658838	-0.0616527	2
-1.48739	6.21451	-4.98648	1.91464	-1.3087	0.755816	-0.856883	2
-2.54595	5.46801	-4.2814	1.25266	-0.475566	0.561695	-0.0209197	2
-2.14081	6.38908	-4.60419	1.3244	-1.18888	1.06369	0.645485	2
-1.92507	5.58888	-4.69034	1.8017	-1.22988	1.11882	0.0971771	2
-1.56356	5.68593	-4.87807	2.04737	-1.31543	1.23659	-0.40286	2
-1.53865	6.14206	-4.38753	1.70752	-1.46428	0.895975	0.520467	2
-2.48737	5.60801	-4.21354	1.32271	-0.445204	0.571567	0.131642	2
-2.02043	6.1394	-4.86058	1.78722	-0.88663	0.746186	-0.612932	2
-2.05605	5.21821	-4.06891	1.39275	-0.924212	0.553765	-0.330651	2
-3.21376	6.84822	-4.62219	1.18298	-0.220474	0.934799	0.541656	2
-1.81526	5.61965	-4.35967	1.51302	-1.8885	0.88399	0.606136	2
-0.428467	0.13403	-1.55387	-0.416115	-0.49805	0.176531	0.180507	1
-1.71141	5.88754	-4.47065	1.4802	-1.84491	1.18707	0.505215	2
-2.5932	7.07546	-4.52745	1.49228	-0.521424	0.900151	0.476124	2
-2.23924	4.97893	-3.91854	0.920936	-0.793002	0.642205	-0.0539459	2
-1.75589	6.43966	-5.13222	1.99373	-1.33653	0.675296	-0.847661	2
-1.88056	4.89127	-4.08116	1.19159	-1.00277	0.370012	-0.413245	2
-3.02675	5.54786	-4.51967	0.796309	-0.27838	0.915799	0.4172	2
-1.22529	3.65179	-3.11623	1.00907	-1.2352	0.60789	0.348237	3
-0.703661	0.887098	-1.61042	0.00583025	-0.594936	0.28885	-0.123948	1
-0.397529	0.268689	-1.1237	-0.25859	-0.518858	0.161557	-0.385672	1
-0.226947	-0.398703	-1.65954	-1.13765	0.0184695	0.126552	-0.10497	1
-0.59862	0.375636	-1.42721	-0.171404	-0.556338	0.562538	-0.0772512	1
-0.697384	1.6699	-1.95535	0.504834	-0.859474	0.309076	-0.278729	1
-1.00595	4.05713	-3.18313	0.789565	-1.57246	0.606279	0.250414	3
-2.71057	6.09623	-4.43589	0.952518	-0.58535	1.09035	0.176521	2
-1.92061	4.65175	-3.7341	0.999292	-0.888106	0.654461	-0.136855	3
-1.73452	6.36706	-4.94175	2.22235	-1.43157	0.759135	-0.87423	2
-2.00421	4.57368	-3.88776	1.11562	-0.742254	0.534979	-0.0893159	3
-2.46388	4.38127	-3.96842	0.750314	-0.129058	0.923005	0.45917	3
-0.789379	2.57525	-2.35841	0.587124	-0.884002	0.529055	0.139996	3
-0.78537	0.52777	-1.49551	-0.332529	-0.55849	0.264048	-0.0788938	1
-0.109325	-0.583342	-1.35352	-1.21902	-0.291633	0.455612	-0.222853	1
-1.26686	0.174458	-1.88165	-0.4934	0.494949	0.508131	-0.356164	1
-0.906548	0.66574	-1.32936	0.152061	-0.514678	0.60261	-0.200946	1
-0.84918	1.02328	-1.51904	0.335386	-0.705567	-0.0840681	-0.260507	1
-0.703855	0.980782	-1.71495	-0.0421024	-0.694066	0.222986	0.000364826	1
-0.429297	2.62557	-2.2797	0.362472	-1.22289	0.54192	0.258752	3
-2.37887	5.09696	-4.06189	0.876363	-0.567048	0.940024	0.33192	2
-1.84454	4.39867	-3.69736	0.806677	-0.704144	0.643107	0.143536	3
-1.96104	6.01138	-4.93229	1.66618	-1.33181	0.635066	-0.770352	2
-2.13107	6.85473	-5.11943	2.85614	-1.52421	0.633662	-1.00275	2
-2.23588	4.47948	-3.89969	0.714936	-0.574472	0.658328	0.270966	3
-2.1647	4.26013	-3.64245	0.747136	-0.394803	0.869629	0.481614	3
-0.655848	2.34895	-1.99674	0.709339	-0.886194	0.395612	0.0287707	3
-0.691209	0.683203	-1.57076	-0.244748	-0.590433	0.23904	-0.116391	1
-0.491171	-0.566355	-1.11047	-1.10214	-0.393332	0.666411	-0.256266	1
-0.915504	0.354062	-1.60223	-0.536331	0.137074	0.593393	-0.0463209	1
-0.546012	1.0169	-1.68567	-0.0267296	-0.782306	0.158537	-0.0465574	1
-0.34609	2.41485	-2.01222	0.474743	-1.13337	0.45111	0.12773	3
-2.01542	4.83438	-3.75187	0.897426	-0.493914	0.581839	0.379484	2
-2.10407	4.42703	-3.68113	0.683061	-0.4303	0.711658	0.51854	3
-2.33345	5.56464	-4.66731	1.21421	-1.28085	0.655794	-0.225972	2
-2.24252	5.01453	-3.95482	1.15321	-0.850928	0.563499	-0.0657735	2
-2.25105	5.03699	-3.86204	0.768163	-0.354781	0.646454	0.444652	2
-1.76499	4.6949	-3.29021	1.1346	-0.356071	0.595069	0.115594	3
-0.8138	2.66943	-2.00595	1.04345	-0.842655	0.379717	-0.00102617	3
-0.736786	1.29021	-1.72886	0.127326	-0.70729	0.3643	-0.150213	1
-0.398385	-0.204211	-0.878931	-0.64138	-0.191254	0.577355	-0.194857	1
-1.12297	0.419986	-1.7344	-0.726352	0.34483	0.531355	0.107781	1
-0.944687	0.26051	-1.68612	-0.848504	0.0266606	0.536784	0.0574663	1
-0.458694	0.0443372	-0.771307	-0.338076	-0.241381	0.543127	-0.0643764	1
-0.630361	1.56444	-1.7384	0.335806	-0.844086	0.351287	-0.0953106	1
-0.571491	2.77425	-2.06972	0.830477	-1.02989	0.334557	0.0432462	3
-1.58497	5.07185	-3.42855	0.940156	-0.462193	0.695901	0.329647	3
-2.43754	5.10913	-3.87442	0.665285	-0.0491038	0.851072	0.441998	2
-2.11122	4.74739	-3.8293	0.889262	-0.706963	0.573125	0.299265	2
-2.67208	6.83834	-4.5865	2.49664	-0.389243	0.709376	-0.494863	2
-1.94327	5.16484	-3.71769	1.79751	-0.768944	0.70274	-0.00828357	2
-2.30731	4.89094	-3.6767	1.11293	-0.36952	0.570819	0.139235	2
-2.10923	5.05186	-3.66835	0.926853	-0.345698	0.535881	0.327206	2
-0.962936	4.67123	-3.0008	0.920693	-0.705572	0.621372	0.21631	3
-1.11753	3.06531	-2.03316	1.16026	-0.491874	0.509829	-0.0339377	3
-1.10946	1.90354	-1.60399	0.486929	-0.189432	0.507126	0.119772	3
-0.658687	0.804844	-0.943298	0.0483205	0.0213938	0.346626	0.201084	1
-0.855136	1.26983	-1.59473	-0.0841121	-0.762798	0.54595	0.261252	1
-1.01334	1.40453	-1.7154	-0.0958424	-0.580228	0.625655	0.301087	1
-0.721383	0.971112	-0.950475	0.146465	0.0137524	0.336488	0.257407	1
-1.18481	2.17516	-1.66746	0.616516	-0.277585	0.547747	0.201735	3
-1.03117	3.15058	-2.10722	0.997582	-0.674111	0.588565	0.0520797	3
-0.988516	5.00076	-3.16113	0.612773	-0.857957	0.846212	0.519738	3
-2.16097	5.21162	-3.77194	0.939071	-0.230309	0.697784	0.407711	2
-2.1568	4.93793	-3.73623	1.1008	-0.267346	0.635256	0.146771	2
-2.05459	5.45006	-3.94828	1.50968	-0.692755	0.754256	0.0381234	2
-1.24914	4.94154	-3.87049	1.36457	-0.71438	0.880009	0.104844	2
-1.60712	4.38322	-3.53296	1.15933	-0.620776	0.854256	0.176991	3
-1.83697	4.31501	-3.3862	0.946142	-0.751467	0.770731	0.242961	3
-1.74368	4.29526	-3.34386	0.755892	-0.432452	0.744071	0.134042	3
-2.02152	4.75951	-3.38964	0.762906	-0.195804	0.937648	0.284568	3
-1.18341	5.29529	-3.2803	0.943639	-0.977119	0.676827	0.268905	3
-1.5169	3.65774	-2.31611	1.07512	-0.0298073	0.787601	0.244575	3
-1.64485	3.1207	-2.17932	0.817113	0.101951	0.745577	0.36922	3
-1.57607	3.54986	-2.09868	0.756125	-0.845323	0.408906	0.87511	3
-1.94369	4.05821	-2.95848	1.08697	-0.714828	0.739276	0.989493	3
-1.79418	3.4298	-2.32389	0.768769	0.0291566	0.758917	0.526111	3
-1.57092	3.98663	-2.41361	1.18494	-0.114399	0.83084	0.269435	3
-1.09951	5.55277	-3.19457	0.9378	-1.18514	0.910641	0.590439	3
-2.69054	6.24402	-4.21801	1.03793	0.0199671	1.21731	0.491568	2
-1.71111	4.57347	-3.54487	0.759403	-0.268833	0.664217	0.218976	3
-1.82426	4.36728	-3.41836	0.936336	-0.642364	0.80384	0.215082	3
-1.63901	4.5806	-3.55244	1.26071	-0.647995	0.882764	0.234838	3
-1.33351	5.47141	-4.06872	1.57832	-0.797923	1.00383	0.173064	2
-1.99602	5.74019	-4.24199	1.76461	-0.406987	1.1547	0.240584	2
-1.80292	5.152	-4.01903	1.24324	-0.326791	1.07925	0.306824	2
-1.77278	4.44021	-3.73732	0.823659	-0.430359	1.03401	0.314263	3
-1.88064	4.4069	-3.53287	0.908813	-0.599957	0.950274	0.270555	3
-1.54192	4.28003	-3.40809	0.695412	-0.906204	0.87447	0.250495	3
-1.57983	4.34376	-3.45125	0.57015	-0.562035	0.860243	0.169324	3
-2.35952	5.41344	-3.85112	0.776722	-0.33126	0.943205	0.273285	2
-1.28835	6.09321	-3.69381	0.888035	-1.32096	0.494592	0.427361	2
-1.91979	5.43799	-3.3309	0.908993	0.0352079	1.02198	0.572454	2
-2.0294	5.7661	-3.42439	0.975735	-0.101865	1.04339	0.587514	2
-1.45735	7.28395	-4.05605	1.34726	-1.55713	0.866916	0.410413	2
-2.45262	6.01319	-4.0596	1.02199	-0.28771	1.01791	0.503583	2
-1.58568	4.54586	-3.53181	0.584535	-0.573495	0.907192	0.283274	3
-1.36518	4.26308	-3.35158	0.68932	-1.00053	1.03206	0.421154	3
-1.82285	4.3922	-3.53238	0.83805	-0.786089	0.978392	0.332155	3
-1.7901	4.47712	-3.67545	0.938555	-0.384108	0.991415	0.390656	3
-1.8383	5.04462	-4.04552	1.1526	-0.292714	1.03931	0.3505	2
-2.14109	5.54113	-4.37551	1.4861	-0.142053	1.02726	0.437813	2
-1.34042	5.57648	-4.07679	1.76674	-0.642762	1.12847	-0.226951	2
-1.78644	5.09449	-4.02123	1.33474	-0.295781	0.930117	0.14349	2
-1.83579	4.69963	-3.79528	0.972876	-0.419716	1.14711	0.280967	2
-1.86806	4.55079	-3.63255	0.80511	-0.685779	1.17175	0.403772	3
-1.43184	4.27069	-3.48022	0.617228	-0.817406	1.02095	0.340947	3
-1.45431	4.38766	-3.5451	0.585385	-0.668554	0.981157	0.290915	3
-2.22994	5.46772	-3.96801	0.819733	-0.638869	0.946634	0.326396	2
-2.22418	5.91403	-4.18952	0.954248	-0.615972	1.0189	0.330346	2
-1.40737	4.57197	-3.5529	0.670158	-0.784685	1.04282	0.386769	3
-1.371	4.43375	-3.48909	0.669978	-0.854448	1.06065	0.389768	3
-1.83238	4.63236	-3.70248	0.702247	-0.800803	1.00634	0.489783	3
-1.87576	4.77047	-3.82899	0.884964	-0.362815	1.11944	0.358899	2
-1.87382	5.03672	-3.98772	1.21747	-0.0817926	1.09378	0.164943	2
-1.77935	5.92387	-4.21918	1.88881	-0.106052	0.929497	0.0276898	2
-1.32195	5.84126	-4.08721	1.84914	-0.621542	0.649859	-0.213043	2
-1.62674	4.82744	-4.02214	1.00098	-0.411883	0.910293	-0.0343778	2
-1.75239	4.64971	-3.83322	0.77934	-0.408697	1.05004	0.294843	3
-1.5162	4.62008	-3.79673	0.693053	-0.684138	1.05855	0.278705	3
-1.29622	4.53031	-3.70349	0.61121	-0.799521	0.983794	0.406141	3
-1.79591	5.58596	-4.16281	0.766676	-0.767431	1.03015	0.469966	2
-1.63182	5.92852	-4.21875	0.969627	-1.01086	1.02461	0.46929	2
-1.346	4.64966	-3.71844	0.628458	-0.659308	1.01663	0.391446	3
-1.53958	4.5589	-3.73955	0.58556	-0.583933	1.08697	0.385099	3
-1.7258	4.64741	-3.82457	0.722809	-0.490731	1.09658	0.390626	3
-1.65055	4.90484	-4.00111	0.929508	-0.287296	0.957233	0.0912958	2
-1.58791	5.7702	-4.11325	1.64023	-0.237863	0.907095	-0.181826	2
-1.45015	5.22763	-4.1016	1.36384	-0.313154	0.734131	-0.203802	2
-1.62149	4.77889	-3.98171	0.830105	-0.140493	1.06251	0.121382	2
-1.72276	5.14479	-4.09612	0.939686	-0.457551	1.1476	0.230456	2
-1.55825	5.23378	-4.18372	0.76339	-0.615181	0.969278	0.611634	2
-1.27022	5.24789	-4.0816	0.826139	-0.824676	0.941642	0.54054	2
-1.36654	5.79391	-4.19762	1.11932	-0.733123	0.831811	0.389225	2
-1.44471	4.92157	-3.83272	0.955465	-0.552191	1.06089	0.26893	2
-1.64437	5.12898	-4.04413	0.942753	-0.554251	0.997245	0.264304	2
-1.57549	4.9405	-3.98053	0.935387	-0.197443	1.00127	0.220582	2
-1.51958	5.51078	-4.07494	1.58553	-0.0501767	0.920901	-0.0168481	2
-1.56303	5.29187	-4.15852	1.1804	0.107718	0.864737	0.0885388	2
-1.74525	5.37425	-4.45142	0.879617	-0.325324	1.08898	0.187984	2
-1.94193	5.78742	-4.71353	1.07999	-0.568867	0.909275	0.177996	2
-1.60888	5.30244	-4.16616	0.925836	-0.397336	0.621259	0.145103	2
-1.75935	5.68187	-4.45941	1.30452	-0.619517	0.627885	0.212102	2
-1.43572	5.61306	-4.18215	1.58306	-0.709636	0.872352	-0.00487157	2
-1.72235	6.04256	-4.41118	1.56089	0.000859729	1.06133	0.0629357	2
-1.60347	6.0351	-3.95604	2.10591	0.285543	1.22234	-0.126234	2
-1.46197	4.86592	-4.4021	0.67314	-0.385874	0.928838	-0.0129931	2
-1.86874	4.95832	-3.88372	1.0961	-0.837112	0.810631	0.321222	2
-1.72946	5.00678	-4.10746	0.753503	-1.05802	0.875607	-0.00348218	2
-1.5725	5.69104	-4.5544	1.38607	-0.672227	0.698106	-0.304916	2
-1.80359	4.92686	-4.40416	1.04443	-0.862178	0.963282	-0.278266	2
-1.70246	5.36602	-4.37362	1.43901	-0.914038	0.611948	0.050099	2
-1.18288	3.18351	-3.20392	0.663303	-0.279037	1.24386	0.122914	3
-1.2806	3.37699	-3.15541	0.858965	-0.10401	1.11052	-0.0271698	3
-1.62702	4.24266	-3.22567	1.49824	-0.645032	1.40063	0.119479	3
-1.87002	4.01355	-2.70908	1.58737	-0.0973777	1.49368	0.239502	3
-1.31035	2.76789	-2.51745	0.96686	-0.36887	1.08102	0.0775947	3
-2.67528	4.66531	-3.29906	1.06711	0.106216	1.93112	0.602069	3
-1.45487	3.13838	-2.42047	1.2179	-0.478962	1.235	0.303747	3
-0.870701	1.44271	-1.64106	0.176438	-0.194047	0.77737	0.125255	1
-0.414551	1.25884	-1.59679	-0.127155	-0.702485	0.584772	-0.421241	1
-1.08948	2.96692	-2.28467	1.43088	-0.814946	1.17521	-0.168588	3
-2.08248	4.23974	-2.74359	1.75607	-0.438842	1.60614	0.489714	3
-1.81511	3.24946	-2.39569	1.19727	-0.193282	0.993656	0.330718	3
-1.01983	1.38628	-1.85783	0.176002	-0.235293	0.887781	0.184918	1
-0.583486	0.653421	-1.25311	-0.198736	-0.248176	0.40161	-0.00194019	1
-0.486507	1.35987	-1.5542	0.170638	-0.401428	0.497837	0.299819	1
-1.18788	2.2856	-1.89366	0.955134	-0.424562	1.08249	0.127516	3
-2.71232	4.28162	-2.76085	1.36448	0.392311	1.8358	0.530482	3
-1.14713	1.83306	-1.89917	0.403367	-0.2947	0.912025	0.235281	3
-0.809812	0.417345	-1.51284	-0.401626	-0.345031	0.671041	0.118184	1
-0.111699	0.408163	-1.43034	-0.639348	-0.73085	0.614795	-0.270937	1
-0.769168	0.777926	-1.48152	-0.087776	-0.298427	0.715582	0.0202551	1
-1.36917	2.20275	-1.80539	0.739057	-0.089375	1.03004	0.362629	3
-1.6779	3.29002	-2.47088	1.12558	-0.293962	1.11994	0.370659	3
-0.927815	0.557745	-1.68875	-0.373339	-0.336778	0.814745	0.0830177	1
-0.761654	-0.111406	-1.35805	-0.845633	-0.520595	0.506883	0.0126859	1
-0.553039	0.0326318	-1.27965	-0.745672	-0.501996	0.645571	-0.0130167	1
-0.989944	0.727458	-1.583	-0.196138	-0.196619	0.86069	0.084002	1
-2.5041	4.12927	-2.97459	1.25722	0.239517	1.9245	0.715861	3
-1.86705	4.95615	-3.61594	1.48639	-0.295698	1.31395	0.519038	2
-2.78212	5.01073	-3.9937	0.903643	0.245989	1.64566	0.46908	2
-3.2004	4.54053	-3.95581	1.2262	-0.00153786	2.39992	0.62147	3
-1.31518	1.78984	-1.92835	0.00456603	-0.286848	0.873258	0.345145	1
-0.866771	0.242958	-1.63167	-0.622502	-0.369388	0.649343	-0.0139898	1
-0.655918	-0.469571	-1.25586	-1.16495	-0.593113	0.500469	-0.0691826	1
-0.34322	-0.338085	-1.22625	-1.00828	-0.583084	0.674489	0.159429	1
-0.707045	0.0800141	-1.48316	-0.720465	-0.380665	0.746884	-0.0333599	1
-1.50323	1.87702	-1.87229	0.246543	-0.0316621	1.03332	0.362336	1
-2.9309	4.42616	-3.40991	1.34417	0.608212	2.40228	0.77926	3
-2.29896	6.19627	-4.45979	1.54708	-0.148675	1.67137	0.451142	2
-2.21938	4.87639	-3.88666	1.227	-0.282057	1.12534	0.245686	2
-2.64704	3.93918	-3.55394	0.732954	0.372668	1.99597	0.48246	3
-2.85502	3.95161	-3.57515	1.45316	-0.243819	1.8802	0.829486	3
-0.974492	0.720984	-1.66464	-0.539228	-0.281025	0.775396	0.181414	1
-0.927602	0.348465	-1.63282	-0.429463	-0.350535	0.480563	-0.0846544	1
-0.787242	0.0673967	-1.43488	-0.778763	-0.492556	0.602225	-0.218607	1
-0.991985	0.59202	-1.67256	-0.553927	-0.260906	0.881952	0.170792	1
-2.85373	3.94197	-3.38412	1.31998	0.212169	1.98583	0.712637	3
-2.29476	4.26421	-3.4727	0.886396	-0.0437152	1.95325	0.440279	3
-2.04688	4.77465	-3.70082	1.09053	-0.247718	1.18069	0.0385411	3
-2.16928	6.03617	-4.28639	1.6249	-0.148468	1.42485	0.439129	2
-2.37892	4.93113	-3.92161	1.22191	-0.255045	1.32301	0.287814	2
-2.73734	3.66416	-3.47962	0.763799	0.335327	2.08546	0.684271	3
-2.52189	3.63642	-2.9598	1.80052	-0.314005	1.5764	0.603725	3
-0.685105	0.114105	-1.39793	-0.800497	-0.290447	0.775014	0.135178	1
-0.591406	-0.0228886	-1.43688	-0.951791	-0.384679	0.777108	0.0368735	1
-2.61359	3.7186	-3.11255	1.34104	-0.0749605	1.8994	0.684607	3
-2.31394	3.71756	-3.3918	0.761776	-0.0469855	1.87606	0.563658	3
-2.03415	4.42405	-3.62213	1.00659	-0.370493	1.19168	0.301301	3
-2.4226	5.97438	-4.09441	1.52881	-0.178024	1.51186	0.568426	2
-2.35192	6.38744	-4.76712	1.70538	-0.146306	1.10863	0.0190038	2
-2.28051	4.61914	-3.68721	1.09919	-0.294895	1.18945	0.307603	3
-2.61802	3.34725	-3.22363	0.896208	0.203017	1.82121	0.812848	3
-2.26895	3.52202	-2.66119	1.84486	-0.274772	1.57312	0.360986	3
-0.569093	-0.0563704	-1.28191	-0.889371	-0.275248	0.794845	0.101242	1
-1.0634	1.38315	-1.28182	0.525768	-0.483871	0.557876	-0.0258822	1
-0.435434	-0.28668	-1.27336	-1.14721	-0.381096	0.807823	0.0187419	1
-2.58702	3.60227	-2.84238	1.35347	-0.146937	1.71159	0.597981	3
-2.35597	3.5084	-3.24865	0.816535	-0.032716	1.94598	0.621841	3
-2.07827	4.4066	-3.63585	1.01641	-0.312833	1.11691	0.306858	3
-2.82926	6.24609	-4.32739	1.69784	0.14714	1.28595	0.187868	2
-2.17398	6.07213	-4.56054	1.78725	0.0751213	0.647763	-0.0537917	2
-2.1095	4.29058	-3.55314	0.870676	-0.266133	1.04471	0.247271	3
-2.44852	3.43932	-3.05781	1.05273	-0.127851	1.8729	0.575414	3
-2.08853	3.57319	-2.68717	1.74829	-0.20051	1.58489	0.245145	3
-0.627141	0.18883	-1.30142	-0.719694	-0.166041	0.847755	0.0976278	1
-0.408164	-0.222328	-1.24854	-1.02662	-0.265623	0.7725	0.0348488	1
-2.66418	3.78482	-2.73871	1.69422	-0.0121831	1.86881	0.413046	3
-2.292	3.6352	-3.26391	0.988854	0.00207176	1.77548	0.55312	3
-2.03618	4.54039	-3.81084	0.798884	-0.270279	0.975832	0.209117	3
-2.04781	5.53936	-4.4444	1.54278	0.0439417	0.768463	0.168967	2
-1.98104	4.03818	-3.40933	0.747944	-0.270078	0.952152	0.298268	3
-2.24686	3.51052	-2.96732	1.06716	-0.151623	1.6349	0.523881	3
-2.07083	3.80779	-2.84767	1.83721	-0.32158	1.46585	0.429065	3
-0.731423	0.741668	-1.44404	-0.505848	-0.151142	0.971335	0.214783	1
-0.0243323	-0.507263	-1.1321	-1.02669	-0.523518	0.799485	-0.123229	1
-0.493878	0.186222	-1.3394	-0.780098	-0.211288	0.795393	0.0505705	1
-2.7437	3.78525	-2.97024	1.61807	0.0826779	1.72835	0.379539	3
-2.19913	3.6713	-3.31073	0.854053	-0.192212	1.42998	0.223025	3
-2.07044	5.26894	-4.22839	0.887581	-0.166765	0.994942	0.0776468	2
-1.94733	5.70044	-4.7772	1.2684	-0.354157	0.894713	-0.00570278	2
-1.9367	3.83675	-3.35715	0.667592	-0.260465	0.830628	0.345971	3
-2.20881	3.54849	-2.92193	1.05166	-0.100965	1.52629	0.466296	3
-2.09142	4.0528	-2.96147	1.86302	-0.501526	1.66354	0.329372	3
-1.14455	2.05515	-2.20676	-0.261796	-0.373399	1.13968	0.135606	1
-0.0947129	-0.363215	-1.36033	-1.11049	-0.421824	0.902021	0.185088	1
0.213493	-0.150636	-1.02185	-0.664087	-0.557621	0.310548	-0.0553169	1
-0.742265	0.980206	-1.65373	-0.374749	-0.404678	0.943368	0.0965546	1
-2.67127	3.2294	-2.93744	1.03679	0.0819844	1.50508	0.507297	3
-1.92126	3.41274	-3.09294	0.505496	-0.183484	1.31065	-0.0207426	3
-1.85297	5.00764	-4.40693	0.794065	-0.163023	0.622648	-0.027805	2
-1.5835	5.2382	-4.19207	1.27376	-0.516253	0.682515	0.0409519	2
-2.07742	3.94804	-3.35938	0.768524	-0.214004	0.914964	0.418746	3
-2.30933	3.79644	-3.00338	1.08515	-0.0432844	1.56137	0.505402	3
-2.63727	4.27533	-3.27104	1.66414	-0.257712	1.84026	0.343324	3
-0.275048	0.369663	-1.48425	-0.609264	-0.699366	0.964145	0.21868	1
-0.383906	0.359277	-0.362574	0.24167	-0.0376528	0.219736	-0.166368	1
-0.0306493	-0.138798	-1.35896	-0.897771	-0.564131	0.60791	-0.0503501	1
-2.70887	3.237	-2.90213	1.04736	-0.0328253	1.45414	0.48499	3
-1.97278	3.65475	-3.24294	0.462341	-0.160907	1.17667	0.111078	3
-1.82391	5.52575	-4.15816	1.33222	-0.270358	0.930567	0.047182	2
-2.2506	4.27789	-3.45091	0.836401	-0.101021	1.0157	0.491396	3
-2.55383	4.22326	-3.29476	1.0054	-0.159675	1.67876	0.571739	3
-2.77417	4.40855	-3.25529	1.33119	-0.154948	1.88297	0.428145	3
-1.10572	0.346522	-0.604418	0.181023	0.526354	0.343911	-0.00324103	1
-0.288795	0.30631	-0.462822	0.140111	-0.0905293	0.165304	-0.0404962	1
-2.63041	3.63385	-2.96301	0.974671	0.0543258	1.42616	0.523971	3
-2.10713	3.86013	-3.27992	0.484987	-0.254758	0.921341	0.165776	3
-2.22568	5.97213	-4.36995	1.22738	-0.177406	1.41701	0.461926	2
-2.35392	4.89842	-3.53868	1.18611	-0.289321	1.23626	0.569335	2
-2.62848	4.44701	-3.32153	1.05089	-0.336768	1.62224	0.63379	3
-2.72316	4.73711	-3.29224	1.49364	-0.0569668	1.96709	0.555508	3
-2.47466	4.04378	-3.07738	0.995573	-0.147326	1.67836	0.452348	3
-2.29143	4.27167	-3.33326	0.578017	-0.370589	0.884642	0.170055	3
-2.44714	5.77358	-4.13231	1.3336	-0.24643	1.70135	0.531602	2
-2.35033	5.02788	-3.71895	1.06629	-0.432905	1.5203	0.501254	2
-2.55143	4.51751	-3.39967	1.17208	-0.580886	1.34795	0.599027	3
-2.35716	4.61034	-3.48485	1.3061	-0.557097	1.69069	0.801453	3
-3.00512	4.90785	-3.83772	1.15875	-0.165033	2.13034	0.677901	3
-2.69705	4.34179	-3.57933	0.958692	-0.441731	1.5714	0.669013	3
-2.38862	3.86023	-3.16357	1.04341	-0.368065	1.79501	0.663224	3
-2.41623	4.48685	-3.31368	0.950633	-0.348065	1.04855	0.293386	3
-1.38611	5.83308	-4.33759	1.34754	-1.03709	0.738761	-0.0741096	2
-2.59044	5.08294	-3.9062	1.21366	-0.0028064	1.72257	0.432583	2
-2.41487	4.81087	-3.79007	1.28524	-0.24907	1.42224	0.29259	2
-2.42372	4.91468	-3.74094	1.82828	-0.491969	1.16562	0.474552	2
-2.25355	5.05849	-3.94307	1.66014	-0.903027	1.29093	0.662677	2
-2.18166	4.74495	-3.82322	1.02815	-0.618617	1.69474	0.715036	3
-2.34902	4.07814	-3.39154	1.17212	-0.363786	1.71771	0.917177	3
-2.36669	4.0817	-3.44748	1.4162	-0.519629	1.6151	0.722939	3
-2.55742	4.24052	-3.3142	1.27339	-0.337789	1.12479	0.491554	3
-1.70266	4.88808	-3.9348	1.0408	-0.719332	0.993682	0.145284	2
-2.02583	4.61184	-3.7719	1.54272	-0.212761	1.69822	0.404956	2
-2.87674	4.22468	-3.59664	1.19021	-0.065879	1.77204	1.07434	3
-2.09347	4.42445	-3.79656	1.13687	-0.753227	1.79725	0.738187	3
-2.1845	4.84505	-4.01419	1.82301	-0.852343	1.32344	0.749942	2
-2.70157	5.19951	-3.96738	2.09165	-0.643281	1.09818	0.492501	2
-2.18031	5.15522	-4.42912	1.28629	-0.911225	1.5055	0.204088	2
-2.55737	4.22813	-3.92723	1.10314	-0.438066	1.44358	0.48663	3
-1.5767	6.4223	-4.67827	2.56746	-1.82392	1.28154	0.329052	2
-2.11039	3.09539	-3.15915	0.899511	-0.489723	0.775821	-0.0994444	3
-2.02276	2.87344	-3.24861	0.774471	-0.552209	1.02106	0.320694	3
-2.21949	5.25506	-4.57063	1.9478	-1.39056	0.993286	0.273492	2
-1.92583	3.05872	-3.15145	0.820466	-0.662942	0.691626	-0.202803	3
-1.37708	2.7515	-3.26552	1.0213	-0.963601	1.02241	-0.0587125	3
-1.40753	2.41606	-3.31327	0.897277	-0.920489	0.727116	-0.0221833	3
-1.93731	2.98711	-3.42403	0.707687	-0.732147	0.880002	-0.0262694	3
-2.22624	4.24888	-4.02732	1.45008	-0.910686	0.628813	0.0571922	3
-1.24383	2.00473	-2.25939	0.78919	-0.585704	1.06491	-0.702613	3
-0.918861	2.53731	-2.65866	1.43208	-1.88052	0.98776	-0.834793	3
-1.7555	3.09503	-3.35426	0.763269	-0.621879	0.625174	0.0374104	3
-2.17285	4.31079	-4.31087	1.57158	-1.28429	0.559579	0.0386505	2
-1.29392	2.5921	-2.54875	1.21502	-1.4925	1.77986	-1.32184	3
-1.93989	3.62808	-3.7606	1.26958	-0.745023	0.540878	0.29602	3
-2.27004	4.70796	-4.34399	2.62966	-1.28673	0.0906644	0.151993	2
-0.0347917	-0.624372	-0.224808	-0.661639	0.026624	0.00496602	0.0267463	1
-0.157877	-0.277598	-0.401838	-0.487903	-0.211924	0.214564	-0.107125	1
-0.283947	1.20266	-0.524009	1.14028	-0.301505	0.141433	0.151204	1
-0.0280331	-0.426711	-0.0784185	-0.475743	-0.0633585	0.10339	0.0657149	1
-2.32232	6.60598	-5.81256	2.79568	-0.766367	0.345561	0.161664	2
-0.19568	-0.439105	-0.12654	-0.531382	-0.0484349	0.123533	0.00444216	1
-2.51416	7.12411	-6.233	2.98157	-0.973708	-0.133231	-0.0487091	2
-0.730748	0.769622	-0.0715444	0.492803	0.100598	0.13241	0.151286	1
-2.69723	7.01835	-5.88204	2.41699	-0.773962	0.124112	-0.305587	2
-2.74036	6.53026	-5.78384	2.6203	-0.425963	0.492152	0.289525	2
-0.437793	0.554889	-0.274589	0.327813	0.00636583	-0.0100764	0.00478199	1
-2.99377	7.53156	-6.52315	2.92298	-0.603322	0.0708059	0.174277	2
-2.98856	6.8056	-5.30869	2.46924	0.12245	0.367459	-0.325124	2
-0.400663	0.0079846	-0.979364	-0.657007	-0.508881	-0.00509838	-0.0802005	1
-0.465966	0.466296	-0.524656	0.174143	-0.215892	-0.0613652	-0.058615	1
-0.258925	-0.0219319	-0.984449	-0.915951	-0.867035	0.439744	-0.152337	1
-0.813881	4.46709	-4.71585	1.83918	-1.29036	2.11221	-0.810365	2
-3.18413	7.20261	-5.61374	2.26843	-0.113326	0.275887	-0.0686088	2
-2.56325	7.14569	-5.37037	3.0505	-0.607385	0.453994	-0.688157	2
-2.58996	5.81127	-4.96822	1.97901	-0.193027	0.479848	0.362808	2
-1.07224	4.09465	-4.68464	1.55915	-0.863878	1.55637	-0.210737	2
0.00985238	-0.00427308	-0.880905	-0.509832	-0.448297	0.117174	0.0263663	1
-0.154422	0.300395	-0.497677	-0.0276597	-0.593279	0.0132759	-0.147007	1
-0.191049	-0.198067	-1.1539	-1.02632	-0.493292	0.168699	-0.0428046	1
-2.79891	6.3292	-5.36566	2.33916	-0.325798	0.420023	0.51895	2
-2.77189	7.75754	-5.35113	2.94765	-0.623166	0.377145	-1.02728	2
-2.35313	6.02763	-4.57817	1.96891	-0.482201	0.572181	-0.263851	2
-2.04377	6.15597	-4.83481	1.93259	-0.909118	0.709419	0.455632	2
-1.3627	5.52361	-4.63966	1.97849	-1.5647	1.22995	-0.0861077	2
-1.8909	5.00512	-5.10769	1.9278	-0.655464	1.44573	-0.420477	2
-0.417387	0.445629	-0.650539	0.0173615	-0.0703765	-0.109381	-0.0686163	1
-0.449897	0.506533	-0.691713	0.131407	-0.386609	-0.00864597	-0.138004	1
-0.481886	0.174437	-1.0714	-0.541526	-0.216298	0.0638147	-0.197914	1
-1.55622	4.87817	-5.2454	1.75609	-0.880957	1.58683	-0.3583	2
-1.1266	7.18383	-5.74761	3.07267	-2.0172	1.32437	-0.572018	2
-1.79344	6.6767	-5.36393	2.29654	-1.3998	0.684282	0.288547	2
-2.62377	6.20297	-4.55285	1.90184	-0.1895	0.563736	0.0943516	2
-1.74523	5.57631	-4.38668	1.67379	-1.05364	0.602145	-0.751035	2
-2.79715	6.41374	-4.56944	1.44477	-0.543228	0.683168	0.226136	2
-2.38644	6.66672	-4.71715	1.3969	-1.04131	1.26775	0.650758	2
-2.09874	5.83868	-4.96524	2.26094	-1.31735	1.12483	-0.379852	2
-0.734735	0.558334	-0.750976	0.275373	0.0334735	-0.0802166	-0.353502	1
-2.1439	0.857281	-2.19996	0.206367	-0.299853	0.320597	-0.0252174	1
-1.99067	5.68666	-5.13456	2.31984	-1.2299	1.2673	-0.680366	2
-1.71699	6.41062	-4.68998	1.4086	-1.4221	1.19569	0.455885	2
-2.58634	6.4482	-4.61013	1.24722	-0.63288	0.644487	0.233894	2
-2.20766	5.70124	-4.21384	1.56996	-0.591448	0.656327	-0.508843	2
-1.32831	6.26577	-4.82051	2.26475	-1.35206	0.394921	-1.21191	2
-2.27445	5.52584	-4.11236	1.28978	-0.669319	0.648371	-0.0917786	2
-3.16467	6.7225	-4.77886	1.05728	-0.550054	1.15549	0.783857	2
-1.74704	5.17155	-4.03668	2.08297	-1.96602	1.01279	0.266524	2
-1.57267	5.33149	-4.38854	1.81817	-2.22881	1.07278	0.0788831	2
-2.71561	7.64045	-5.00665	1.24631	-0.780473	0.992384	0.636782	2
-2.61341	6.01946	-4.38772	0.923619	-0.508627	0.805703	0.0703585	2
-1.82937	5.31976	-4.16707	1.46452	-1.05991	0.760558	-0.690952	2
-1.88659	4.72368	-3.84119	1.05536	-0.823153	0.676528	-0.0881523	2
-3.32327	5.16906	-4.64777	1.02434	-0.276889	0.880511	0.477887	2
-0.985434	3.05544	-2.64558	1.03189	-1.15011	0.576013	0.233692	3
-0.70503	0.378834	-1.46542	-0.344412	-0.551897	0.364872	-0.311866	1
-0.282494	0.316002	-1.16402	-0.240185	-0.733164	0.222265	-0.663575	1
-1.00126	1.03881	-2.00559	0.00974941	-0.651607	0.377358	-0.458452	1
-0.617227	3.05342	-2.5417	0.942108	-1.58195	0.675164	0.217399	3
-3.13607	7.00445	-5.20316	0.99987	-0.607016	1.16506	0.593773	2
-2.08564	5.00555	-3.83632	0.901509	-0.651389	0.804371	0.111771	2
-1.72476	5.58033	-4.3584	1.70837	-1.32475	0.604007	-0.77048	2
-1.96744	4.50742	-3.84699	1.09101	-0.62024	0.744283	-0.217626	3
-2.45626	4.07228	-4.16727	0.819471	-0.426818	1.03335	0.310124	3
-0.633689	1.81801	-1.8244	0.345136	-0.712017	0.424871	0.0348934	1
-0.701745	0.187598	-1.34835	-0.527497	-0.712075	0.309843	-0.194395	1
-0.388279	0.00397165	-1.39724	-0.697368	0.0520377	0.539774	-0.174141	1
0.141881	-0.493083	-1.42868	-1.03272	-0.205105	1.11352	-0.587134	1
-0.902879	0.6011	-1.62123	-0.216479	-0.628571	0.257307	-0.0943376	1
-0.355506	1.93548	-1.82809	0.373656	-1.00213	0.377403	0.0972197	1
-2.31266	4.83485	-4.18925	0.757306	-0.663327	0.847416	0.413797	2
-2.11817	4.81141	-3.76402	1.02754	-0.577954	0.80529	0.185992	2
-2.00686	5.83548	-4.87127	1.32801	-1.46187	0.857829	-0.78845	2
-2.21888	4.29082	-3.74139	0.772478	-0.349414	0.815216	0.100284	3
-1.96922	3.9375	-3.70574	0.827806	-0.470229	1.08461	0.368038	3
-0.643949	1.80365	-1.78827	0.371986	-0.797239	0.356046	0.0358015	1
-0.619171	0.418298	-1.4597	-0.355351	-0.82656	0.225439	-0.194573	1
-0.576688	-0.050092	-1.53552	-0.940355	0.00898955	0.853876	-0.295962	1
-0.101472	-0.488251	-1.4859	-1.14915	-0.154467	1.13984	-0.552563	1
-0.753197	0.821633	-1.73834	-0.0572961	-0.849641	0.14651	0.00616212	1
-0.391054	1.89666	-1.79132	0.374718	-1.01227	0.346436	0.101391	1
-1.50411	4.00457	-3.41755	0.681989	-0.836372	0.928189	0.342553	3
-2.41767	4.79182	-4.00343	0.640121	-0.221093	0.941552	0.465814	3
-2.12812	5.24387	-4.49638	1.05639	-1.37613	0.848174	-0.224525	2
-2.29209	5.28689	-4.02535	1.47339	-0.879065	0.724386	0.0434214	2
-2.41367	4.64221	-3.64452	0.790954	-0.0346434	0.655593	0.646044	3
-1.39745	3.76653	-2.95042	0.858829	-0.689118	0.779035	0.353274	3
-0.982695	2.41128	-1.95826	0.898956	-0.888496	0.366479	0.0817752	3
-0.594585	0.821635	-1.64948	-0.0875886	-0.738863	0.374793	-0.17361	1
-0.595881	-0.165499	-0.803219	-0.538892	-0.261182	0.711094	-0.164328	1
-0.61235	-0.381274	-1.4547	-1.30355	0.0632764	0.621625	-0.137515	1
-0.572838	-0.30302	-1.43897	-1.15048	-0.0301791	0.737122	-0.0667917	1
-0.598544	-0.00101829	-0.747801	-0.330203	-0.283593	0.669136	-0.121816	1
-0.518844	1.19967	-1.69867	0.222911	-0.930967	0.361477	-0.074194	1
-0.826481	2.54626	-1.99814	0.874169	-0.98282	0.373778	0.121222	3
-0.935537	3.75007	-2.85071	0.625199	-0.91993	0.670206	0.439481	3
-2.57986	5.42823	-4.03093	0.859196	0.14082	1.07	0.926909	2
-2.19358	4.77006	-3.94112	0.821845	-0.673188	0.765198	0.251196	2
-1.69794	6.04948	-4.25957	2.10572	-0.801152	0.866042	-0.28419	2
-2.28118	5.12402	-3.78988	1.23495	-0.238636	0.626744	-0.0282903	2
-2.21418	4.91939	-3.92988	0.496025	-0.415396	0.559365	0.480065	2
-2.52858	5.86408	-3.9828	1.00942	-0.0691965	0.661725	1.10047	2
-1.11082	3.92901	-2.67835	0.93219	-0.660489	0.689671	0.432785	3
-1.39264	3.03095	-2.09087	1.25687	-0.297635	0.571205	-0.0271656	3
-0.952382	1.5575	-1.49248	0.351757	-0.203041	0.466093	0.22704	1
-0.498213	0.471333	-0.820532	-0.109341	-0.0767052	0.404347	0.131228	1
-0.583023	0.447746	-1.21536	-0.387397	-0.247061	0.497831	0.269742	1
-0.827047	0.714927	-1.43108	-0.357955	-0.299578	0.679836	0.395276	1
-0.570442	0.651276	-0.829734	0.00802987	-0.0741252	0.391595	0.240841	1
-0.989905	1.75677	-1.46996	0.497031	-0.207585	0.50872	0.28284	1
-1.35235	3.10035	-2.10808	1.15657	-0.420574	0.626274	0.0832822	3
-0.926656	3.86311	-2.63302	0.697871	-0.752071	0.670948	0.64178	3
-2.64144	6.81619	-4.35645	1.12996	-0.164265	0.68063	1.01428	2
-2.50453	5.20369	-3.79185	0.996179	0.133239	0.665142	0.530888	2
-2.20809	4.81558	-3.68447	1.05886	-0.329942	0.675113	0.060586	2
-2.16445	7.0215	-4.63609	2.08893	-0.669821	0.913637	-0.17481	2
-1.31842	5.63292	-4.20248	1.60065	-0.689968	0.92436	-0.0164049	2
-1.42877	4.75691	-3.6875	1.3715	-0.569227	0.804728	0.12318	3
-1.72922	4.24312	-3.4085	0.971916	-0.584486	0.824946	0.0996778	3
-1.95449	4.26265	-3.44453	0.685985	-0.291883	0.603728	0.251057	3
-2.37906	5.47722	-3.88703	0.756842	-0.273889	0.864577	0.478189	2
-2.32846	6.77592	-4.10255	1.27249	-0.531645	0.781779	0.650141	2
-1.39077	4.72559	-2.93132	1.19258	-0.4328	0.789606	0.419153	3
-1.64289	3.51612	-2.23701	1.26375	0.493327	0.80064	0.204578	3
-1.38765	2.57924	-1.84452	0.779709	0.0856195	0.612277	0.398598	3
-1.49125	2.56527	-2.15347	0.600247	-0.658503	0.456171	0.676147	3
-1.59069	3.62354	-2.46348	1.13277	-0.685405	0.625216	0.585371	3
-1.54281	2.84404	-1.9732	0.750776	0.147553	0.64222	0.406656	3
-1.68886	3.77639	-2.35518	1.25922	0.347066	0.788949	0.268983	3
-1.34368	4.67018	-2.87663	1.06861	-0.465983	0.922147	0.699093	3
-2.0767	7.73646	-4.53797	1.17102	-1.2599	0.86706	0.983767	2
-2.63634	5.92041	-4.02484	1.00694	-0.145093	0.892484	0.677936	2
-1.88549	4.48949	-3.59266	0.66371	-0.139501	0.786252	0.180057	3
-1.91702	4.47731	-3.60499	0.847445	-0.567453	0.826807	0.116191	3
-1.60711	4.92687	-3.8269	1.18963	-0.804339	0.93395	0.252493	2
-1.3458	5.73738	-4.2242	1.71233	-0.950497	0.996724	0.258237	2
-2.19522	5.66511	-4.45797	1.62114	-0.423073	1.26967	0.163888	2
-2.11646	5.31961	-4.06628	1.54337	-0.420179	1.12589	0.160534	2
-1.87953	4.80075	-3.86116	1.10995	-0.444159	1.03408	0.136867	2
-1.9736	4.36731	-3.66335	0.825887	-0.531034	0.926032	0.244046	3
-1.72103	4.02172	-3.43112	0.577355	-0.852017	0.879491	0.248304	3
-1.68754	4.1908	-3.40555	0.628776	-0.587129	0.802438	0.136631	3
-2.2099	5.64439	-3.90831	1.0239	-0.815364	0.909889	0.463821	2
-1.77876	7.56226	-4.52331	0.992095	-1.57625	0.963773	0.362867	2
-1.54141	5.76676	-3.5677	1.01756	-0.498485	0.887135	0.472478	2
-2.03049	5.64898	-3.36645	1.05156	0.11287	1.16443	0.338069	2
-2.21788	5.81859	-3.42464	1.22707	0.563345	1.06856	0.654521	2
-1.68504	6.09711	-3.5982	1.19012	-0.230484	0.882488	0.700652	2
-1.9077	8.17996	-4.88086	0.975249	-1.28026	1.19992	0.188667	2
-2.46806	5.8806	-4.21275	0.675992	-0.606941	1.12157	0.567291	2
-1.53987	4.38206	-3.52672	0.573056	-0.643036	0.936854	0.251492	3
-1.48318	4.23358	-3.5215	0.589434	-0.997458	1.0076	0.22827	3
-2.0835	4.62375	-3.79107	0.846478	-0.76928	1.02685	0.330089	3
-2.03003	4.75837	-3.93568	0.953265	-0.405729	1.1227	0.383325	2
-2.16483	5.23607	-4.33581	1.18486	-0.404492	1.22752	0.285164	2
-2.10274	5.58862	-4.52321	1.47927	-0.393393	1.31539	0.288716	2
-1.77547	5.28645	-4.19845	1.35614	-0.487821	1.08377	-0.194655	2
-1.91747	4.9584	-4.02103	1.10975	-0.493014	1.05342	0.0256869	2
-1.97561	4.58204	-3.75258	0.827654	-0.475433	1.15977	0.187188	3
-1.49203	4.12085	-3.4831	0.647784	-0.774402	0.957478	0.219611	3
-1.41116	4.08359	-3.51688	0.55005	-0.71363	0.947127	0.244219	3
-2.09933	5.62201	-4.07896	0.99727	-0.91043	1.01653	0.592092	2
-1.99823	5.87044	-4.176	1.02438	-0.97407	1.06239	0.410021	2
-1.39506	4.33645	-3.62611	0.559547	-0.652521	1.02926	0.329895	3
-1.41502	4.24694	-3.58611	0.586575	-0.719032	1.01789	0.287875	3
-1.94244	4.81094	-3.93705	0.774824	-0.663524	1.05737	0.314885	2
-1.89924	5.06385	-4.07071	1.03746	-0.431884	1.08977	0.132542	2
-1.80135	5.54687	-4.21368	1.59267	-0.343912	1.01226	-0.071207	2
-1.40063	6.1706	-4.32309	2.1263	-0.631772	1.00842	-0.373411	2
-1.5213	5.41664	-4.04781	1.51333	-0.426323	0.911505	-0.290386	2
-1.65776	4.75945	-3.94082	0.904114	-0.374127	1.05957	-0.0186837	2
-1.56722	4.41579	-3.78398	0.629283	-0.503651	1.09182	0.277307	3
-1.29925	4.33736	-3.69058	0.699621	-0.643818	0.942205	0.227771	3
-1.64106	5.54671	-4.1884	0.906555	-0.678095	1.13733	0.547799	2
-1.72042	6.0572	-4.33951	1.10879	-0.473041	1.13112	0.478268	2
-1.35524	4.70057	-3.82152	0.726928	-0.591947	0.978485	0.243553	3
-1.60467	4.66536	-3.83841	0.783782	-0.471754	1.08284	0.223013	3
-1.68981	4.97114	-4.03234	0.930801	-0.354947	1.06017	0.10096	2
-1.59945	5.3145	-3.97855	1.37893	-0.228219	0.985528	-0.304127	2
-1.63628	5.3298	-4.15759	1.26547	-0.162724	0.814962	-0.15557	2
-1.70876	4.97474	-4.00915	0.994846	-0.249283	1.02639	0.0840811	2
-1.59373	5.2058	-4.25066	0.925794	-0.456665	0.92173	0.155121	2
-1.44178	5.55906	-4.26945	1.05492	-0.421828	0.863596	0.459578	2
-1.66671	6.75813	-4.8356	0.965259	-0.267178	0.72592	0.480137	2
-1.38749	5.7364	-4.25666	1.25057	-0.53076	0.913029	0.196072	2
-1.47831	5.1524	-3.95046	1.15915	-0.462717	0.941245	0.18807	2
-1.65859	5.18317	-4.05635	1.08499	-0.404619	0.964652	0.0274527	2
-1.58033	5.42929	-4.18309	1.23945	-0.160453	1.21262	0.0193339	2
-1.50296	6.63947	-4.18648	2.31189	-0.338833	0.849959	-0.495808	2
-1.52445	5.63924	-4.18697	1.29717	-0.0813818	0.883005	-0.20146	2
-1.55455	5.16615	-4.18606	1.0425	-0.30515	1.01795	0.0599994	2
-1.67331	5.27722	-4.42744	0.953895	-0.427362	0.790558	-0.284679	2
-1.5046	5.76632	-4.42515	1.41297	-0.436458	0.851179	0.100952	2
-1.63446	4.85903	-4.12495	0.54345	-0.475579	1.06534	0.0755442	2
-1.7405	5.28774	-4.26242	0.670499	-0.569341	0.754339	0.291365	2
-1.67015	5.97122	-4.22835	1.88425	-0.522969	0.611487	0.399441	2
-1.47521	6.01286	-4.29639	1.71754	-0.694085	0.899645	-0.202306	2
-1.65728	5.96695	-4.17732	1.67309	0.00462173	1.22231	-0.121867	2
-1.77172	5.33764	-4.39585	1.05381	-0.502066	1.0847	-0.626187	2
-1.80356	4.5214	-3.39287	1.08223	-0.780047	0.875389	0.0249648	3
-2.22207	6.32056	-4.59039	1.31333	-1.13985	0.971116	0.267667	2
-2.01523	6.74778	-5.00931	1.97381	-1.10424	0.9104	-0.0708481	2
-1.27369	2.87071	-2.65029	0.573735	0.151244	1.07888	0.12816	3
-1.43071	3.12456	-3.01552	0.17289	0.146462	1.01267	-0.0978148	3
-1.35453	2.8478	-2.77997	0.0765155	0.208252	0.818315	0.0505739	3
-1.37855	3.44208	-2.79778	1.01584	-0.0780275	0.582528	0.125951	3
-1.40298	2.81492	-2.69934	0.154377	-0.00967445	0.854752	-0.0110677	3
-1.19551	2.47917	-2.24185	0.260617	0.11815	0.574772	0.137124	3
-1.3432	3.43705	-2.63948	1.31632	-0.0298492	0.634382	0.123308	3
-1.30589	3.20387	-2.88356	0.548588	0.04108	0.9864	-0.273074	3
-0.949891	3.31503	-3.49127	0.142353	-0.457576	1.06383	0.00787301	3
-0.900009	3.27414	-3.46961	0.299979	-0.522979	1.53228	-0.431984	3
-1.54485	4.08164	-3.27594	0.631909	-0.219257	1.28053	0.140735	3
-1.15132	2.21262	-2.00933	0.421968	-0.130964	0.634883	0.0256344	3
-1.04767	2.3059	-2.01501	0.543969	-0.167827	0.459546	0.170793	3
-1.31654	3.2897	-2.76027	1.04945	-0.0287387	0.551712	0.116613	3
-1.33402	2.87868	-2.95641	0.31339	0.0204714	0.704815	0.112466	3
-1.01523	2.88821	-2.97477	0.252011	-0.230867	0.703258	0.22003	3
-0.794377	3.27694	-3.57252	0.072712	-0.665612	1.24118	0.212154	3
-1.40993	3.11092	-2.55989	0.841119	-0.258598	1.00563	-0.0105807	3
-0.921492	1.90718	-1.74107	0.571565	-0.330915	0.589749	-0.00914058	3
-0.910361	2.12674	-1.84272	0.74321	-0.298408	0.506995	-0.0550155	3
-1.25784	3.06058	-3.04829	0.290921	-0.0212879	0.660874	0.262824	3
-1.14073	2.62648	-2.71634	0.292791	-0.0733217	0.520257	0.213585	3
-0.993112	3.21042	-2.97354	0.646696	-0.315541	1.10109	0.239149	3
-2.07375	4.59292	-3.47835	1.52009	0.154516	1.50515	0.592006	3
-1.07489	2.78526	-2.26091	0.965083	-0.409188	0.709821	0.0753691	3
-0.668296	1.88887	-1.64073	0.632842	-0.522668	0.575405	-0.0109912	1
-0.885063	2.31309	-1.91902	0.975754	-0.114156	0.720159	-0.156534	3
-1.1456	3.35617	-3.10713	0.755224	-0.164771	0.726471	-0.0425451	3
-0.963301	2.55592	-2.48693	0.583244	-0.28832	0.424126	0.13355	3
-0.956588	2.9555	-2.88468	0.641609	-0.522081	0.888562	0.0537728	3
-0.925164	2.31616	-1.95995	0.95794	-0.515696	0.982626	0.00462531	3
-0.592783	1.89822	-1.78872	0.588761	-0.424617	0.678793	-0.109931	3
-0.908244	3.09364	-2.4244	1.22971	-0.398378	0.989847	0.162681	3
-0.639981	2.58204	-2.50539	0.610273	-0.518955	0.351767	0.128079	3
-0.797449	2.41041	-2.45186	0.685224	-0.478455	0.973446	-0.00708249	3
-0.631837	2.34389	-1.57937	1.2657	-0.722097	0.692142	0.0333031	3
-0.533786	2.25715	-2.30208	0.548538	-0.537876	0.993648	-0.304471	3
-0.815915	2.90503	-2.71158	1.38198	-0.689737	1.02391	-0.0855536	3
-0.724132	2.22313	-2.2067	0.560789	-0.386183	1.114	-0.017962	3
-0.613934	2.39596	-2.05788	0.870813	-0.456005	1.16532	-0.144499	3
-0.982389	2.81492	-2.53993	0.985746	-0.359878	1.37094	-0.183597	3
-0.986006	3.11508	-2.27497	1.54554	-0.353914	1.52829	-0.0357536	3
-1.7795	3.51636	-2.81957	1.36336	0.0680954	1.542	0.154627	3
-0.92215	2.639	-2.34144	0.942298	-0.389113	1.41436	-0.40707	3
-1.07335	3.04235	-2.19215	1.78892	-0.459918	1.47958	-0.299547	3
-1.17345	4.01345	-2.64518	2.11757	-0.675705	1.56696	0.454551	3
-1.93941	3.84087	-2.66871	1.40837	-0.319392	1.67134	0.32864	3
-1.39328	2.68491	-2.31931	0.84974	-0.0734004	1.37742	0.0868973	3
-1.02797	2.2004	-2.00694	0.760954	-0.207964	1.18142	-0.375883	3
-0.995596	2.62842	-2.26194	1.29119	-0.284656	1.2109	-0.216742	3
-1.29094	3.89781	-2.99816	2.12856	-0.606744	1.73132	0.364835	3
-2.49138	3.72084	-2.60865	1.1112	0.362015	1.5959	0.437248	3
-1.56501	2.73436	-2.01603	1.26703	-0.174522	1.22282	-0.024313	3
-1.01192	1.74104	-1.7089	0.566948	-0.157793	0.915354	-0.0645343	3
-0.955084	2.04087	-2.12658	0.927278	-0.392306	1.14848	-0.352835	3
-0.87998	3.12401	-2.56899	1.85051	-0.801036	1.24723	-0.0497812	3
-1.04096	3.73852	-3.17487	0.961201	-0.699527	1.21725	0.144599	3
-1.51826	3.50794	-2.64175	0.954414	-0.259268	1.9381	-0.0215202	3
-1.65815	2.95779	-2.04792	1.39866	-0.159566	1.34675	0.208345	3
-1.01917	1.30956	-1.5414	0.332496	-0.208538	0.821773	0.0365596	1
-0.800788	1.14698	-1.59518	0.308922	-0.328203	0.879216	-0.0286452	1
-1.10674	2.09277	-2.21756	1.09601	-0.468332	1.2375	-0.170726	3
-0.805531	4.27409	-3.4789	2.47478	-1.05398	1.62795	0.136841	3
-0.716932	3.61685	-2.74677	1.79567	-0.755803	1.38542	-0.219874	3
-0.686583	3.11233	-2.89344	1.01985	-0.512453	1.66603	-0.201723	3
-1.06195	2.76839	-2.6538	0.935638	-0.532278	1.55291	-0.21536	3
-1.42137	2.81972	-2.27947	1.05928	-0.302068	1.25448	0.0766673	3
-2.1251	3.43692	-2.36405	0.998466	0.0328363	1.81983	0.46243	3
-2.38056	3.61404	-2.39078	1.61788	-0.0776194	1.88817	0.21485	3
-1.05265	1.37027	-1.61335	0.35333	-0.1913	0.941399	0.0762519	1
-0.523809	0.424853	-1.31219	-0.219561	-0.356546	0.627793	0.0230434	1
-0.788507	0.943229	-1.64918	0.272204	-0.463452	0.809051	-0.0686092	1
-0.973162	2.51306	-2.23248	1.5428	-0.65824	1.1492	-0.241337	3
-0.53309	3.00528	-2.72492	1.29971	-0.970846	1.28954	-0.0604172	3
-0.734039	1.96848	-2.51771	0.512015	-0.479939	1.19664	0.103806	3
-1.11966	2.13645	-1.96353	0.781131	-0.305731	1.16137	-0.0264615	3
-1.66238	2.81414	-2.18167	1.06715	-0.327662	1.3729	0.147147	3
-1.23843	1.9572	-1.61081	0.801708	-0.190318	1.02628	0.247776	3
-0.527623	0.238054	-1.29671	-0.434604	-0.30877	0.780491	0.0763765	1
-0.257836	-0.0648028	-1.24457	-0.635325	-0.544921	0.544304	0.0240983	1
-0.921322	0.805154	-1.53761	0.235231	-0.165043	0.610104	-0.0622275	1
-0.721117	2.16062	-2.38785	0.978928	-0.656697	1.306	-0.267106	3
-0.732374	1.25992	-1.82531	0.288331	-0.408321	0.982967	-0.0203331	1
-1.11843	1.42876	-1.68059	0.437585	-0.260512	0.999647	0.0629065	1
-2.00409	3.0113	-1.92093	1.30907	-0.191082	1.77405	0.46376	3
-2.50848	2.92522	-2.35447	1.49024	0.29458	1.51452	0.313408	3
-0.722851	0.631346	-1.43585	-0.226964	-0.238208	0.872829	0.102919	1
-0.254605	-0.120774	-1.21076	-0.743192	-0.511963	0.629915	0.00204719	1
-0.378956	-0.212901	-1.31982	-0.845444	-0.717637	0.515177	-0.0302287	1
-0.934781	0.691324	-1.4651	0.1424	-0.0539709	0.708814	-0.12975	1
-1.09452	2.40498	-2.81642	1.05504	-0.644358	1.04686	-0.501339	3
-0.607155	0.763641	-1.84933	-0.00919347	-0.57395	0.9005	-0.0255597	1
-0.44686	0.322373	-1.32916	-0.272931	-0.37308	0.716723	-0.0583144	1
-1.0978	1.29995	-1.44296	0.391492	-0.178997	0.994586	0.175471	1
-2.99679	3.5837	-2.55474	1.25049	0.74309	2.17172	1.36323	3
-1.1389	1.71863	-1.61093	0.410347	-0.245226	1.06011	0.202398	1
-0.524525	0.132597	-1.33885	-0.663051	-0.398452	0.85544	-0.0248216	1
-0.675629	0.379264	-1.71926	-0.266018	-0.382037	0.702145	-0.109855	1
-0.230416	0.130076	-1.32317	-0.409786	-0.662599	0.750668	-0.21048	1
-0.566108	0.219215	-1.27292	-0.429531	-0.291548	0.830771	0.0547809	1
-1.6268	2.149	-1.83871	0.602343	0.112544	1.38133	0.38375	3
-2.52935	4.8466	-3.63068	1.30524	0.179165	1.92326	0.305183	3
-2.82066	4.17951	-3.27612	1.89301	0.374497	1.66246	0.471667	3
-0.748481	0.434942	-1.50381	-0.517945	-0.254448	0.880151	0.0630314	1
-0.320836	0.174914	-1.27969	-0.491427	-0.603738	0.738169	-0.218305	1
-0.798529	0.585793	-1.39003	-0.270522	-0.0753311	0.918746	0.131005	1
-2.83169	3.53195	-3.03211	1.04075	0.71003	2.33879	1.07825	3
-2.32658	4.71037	-3.88337	1.05023	-0.109363	1.22798	0.382755	3
-2.95482	4.14294	-3.72928	1.01379	0.515149	2.42284	0.749909	3
-1.80555	2.92491	-2.35095	0.885401	-0.200475	1.27024	0.343542	3
-0.373463	-0.114302	-1.24322	-0.869946	-0.471987	0.813071	-0.00144794	1
-0.414516	-0.152048	-1.24159	-0.88527	-0.367205	0.918827	-0.0534015	1
-1.94534	2.90821	-2.36343	0.941091	0.233326	1.73008	0.375347	3
-2.48595	4.00182	-3.46003	0.876681	0.35795	1.95542	0.361628	3
-1.81632	5.43064	-3.97582	1.60802	-0.548217	1.22024	0.41483	2
-2.31614	4.20596	-3.6143	0.999071	-0.118439	1.57958	0.453272	3
-3.08383	3.4566	-3.44909	1.15192	0.264375	2.17474	0.590396	3
-1.31367	1.81076	-1.97963	-0.08644	-0.293136	0.972005	0.208934	1
-0.205993	-0.399724	-1.09401	-1.0902	-0.442898	0.704931	-0.0985375	1
-0.191847	-0.324028	-1.13893	-1.11514	-0.543705	0.795253	-0.202891	1
-1.18756	1.23812	-1.83248	-0.269918	-0.109772	1.06041	0.162755	1
-2.63691	3.58874	-3.24246	1.36026	0.392807	2.00247	0.27496	3
-1.97117	4.01038	-3.33207	0.803375	-0.290795	1.17529	0.191096	3
-2.17377	5.26132	-3.88584	1.42335	0.0483647	0.759265	0.970418	2
-2.09542	5.22825	-4.08419	1.39892	-0.363919	1.10409	0.392533	2
-2.3101	4.01849	-3.5078	0.965668	-0.204383	1.74623	0.428781	3
-2.96122	3.28026	-3.4024	1.14757	0.102137	2.17645	0.58358	3
-1.20168	1.1862	-1.85334	-0.530747	-0.205726	0.97161	0.232412	1
-0.895569	0.548605	-1.65303	-0.683343	-0.25562	0.938974	0.0213571	1
-2.68636	3.20773	-3.07959	1.27292	0.339012	2.08229	0.555422	3
-1.98648	3.65367	-3.406	0.55813	-0.203613	1.45759	0.163115	3
-2.0315	4.59809	-3.80138	1.02212	-0.193017	0.95962	0.222798	3
-2.16796	4.9767	-3.87943	1.40982	-0.167501	1.10887	0.368867	2
-2.12659	3.73175	-3.23968	0.976503	-0.109791	1.77042	0.511256	3
-2.60552	3.12705	-3.11265	1.26808	-0.0847731	2.17217	0.414867	3
-1.12945	1.09893	-1.68127	-0.515319	-0.152767	0.90573	0.202454	1
-0.0862952	-0.54986	-0.847252	-0.997706	-0.441125	0.635801	-0.214858	1
-0.78416	0.275821	-1.53117	-0.879324	-0.262811	0.860859	0.0585213	1
-2.7367	3.18376	-3.01324	1.25603	0.166183	2.23831	0.282909	3
-1.97113	3.46116	-3.24945	0.597178	-0.0885009	1.44151	0.364613	3
-2.05335	4.74473	-3.92387	1.12567	-0.331917	1.05525	0.380546	2
-2.16778	6.08156	-4.55	1.72331	-0.0745932	1.07049	0.0367414	2
-2.01372	4.6233	-3.76827	1.10808	-0.125861	0.912254	0.369664	3
-1.88811	3.47923	-3.06225	0.886606	-0.192813	1.68957	0.342123	3
-2.2643	3.12535	-2.76612	1.5892	-0.385205	1.98345	0.45309	3
-1.18183	1.4987	-1.69174	-0.316285	-0.243943	0.933676	0.267492	1
-0.0830982	-0.634097	-0.923386	-1.12322	-0.376411	0.675138	-0.224067	1
-0.745019	0.297772	-1.43534	-0.836823	-0.202434	0.838715	0.117941	1
-2.76529	3.33648	-3.03769	1.42613	0.131667	1.798	0.349067	3
-1.82072	3.56908	-3.14629	0.745406	-0.196417	1.36034	0.320528	3
-1.95945	4.82269	-3.94881	1.14485	-0.354327	0.946648	0.331137	2
-2.10795	6.03239	-4.42096	1.94373	-0.0160988	1.10132	0.114781	2
-1.80005	4.22115	-3.55999	0.985944	-0.198228	0.817655	0.294991	3
-1.86323	3.40476	-2.9292	0.952352	-0.306952	1.5193	0.305296	3
-2.22265	3.10327	-2.67956	1.39695	-0.153071	1.90773	0.35069	3
-1.22172	2.30481	-1.85486	0.250308	-0.414523	1.14296	0.0580909	3
-0.210859	-0.407884	-1.03749	-0.954393	-0.220415	0.678678	-0.0287051	1
0.259984	-0.667474	-0.788634	-1.12726	-0.422723	0.503391	-0.205638	1
-0.83384	0.769604	-1.50262	-0.568517	-0.211115	0.851288	0.116868	1
-2.41655	2.86404	-2.75963	1.17011	0.0720838	1.67473	0.362303	3
-1.85894	3.70998	-3.09999	0.817957	-0.170782	1.34812	0.198148	3
-2.023	5.15057	-4.21872	1.18988	-0.141995	0.906634	0.137142	2
-1.78326	5.35228	-4.28667	1.35581	-0.292856	1.0075	-0.0298317	2
-1.86671	4.10528	-3.52469	0.903621	-0.119927	0.798866	0.385521	3
-1.89819	3.54062	-2.99908	1.00674	-0.417602	1.41675	0.344425	3
-2.27779	3.37944	-2.70897	1.42483	-0.240572	1.78082	0.466124	3
-1.42043	3.77977	-2.53318	1.1893	-0.748313	1.34734	0.355581	3
-0.326388	0.133281	-1.28542	-0.674548	-0.206994	0.751077	-0.0280882	1
0.0925554	-0.562394	-1.08362	-1.13408	-0.327216	0.45809	-0.271932	1
-1.24989	1.83878	-1.76553	0.0830814	-0.476251	0.909599	0.217503	1
-2.61054	2.8203	-2.85428	0.984463	0.275355	1.72395	0.324712	3
-1.86791	3.73523	-3.18267	0.658941	-0.189596	1.1679	0.10378	3
-1.76388	5.40661	-4.61821	0.993817	-0.277057	0.957233	-0.0355614	2
-1.68156	5.81119	-4.16712	1.67082	-0.394095	1.20019	-0.154914	2
-1.93911	4.04878	-3.467	0.816156	-0.147818	0.87822	0.39349	3
-2.23559	3.98175	-3.22676	1.09797	-0.444542	1.43161	0.445243	3
-2.70552	3.91697	-2.8954	1.61935	-0.0389579	1.81973	0.484438	3
-1.74814	4.57448	-3.06286	2.04541	-0.918102	1.63828	-0.035508	3
-0.69725	1.0512	-1.88559	-0.564127	-0.575532	1.06417	0.220333	1
0.0540462	-0.413571	-1.08872	-0.839045	-0.369772	0.433703	-0.0284591	1
-0.111844	-0.218069	-1.25939	-0.97361	-0.44762	0.63619	0.0337525	1
-2.55529	3.05489	-3.02998	0.920436	0.209382	1.56059	0.478935	3
-1.98634	3.80323	-3.4058	0.469114	-0.224156	0.864068	-0.00341303	3
-1.4381	5.11094	-4.31192	1.25504	-0.624945	0.831304	-0.046847	2
-1.50848	5.56552	-4.08	1.21262	-0.537174	1.3108	0.296774	2
-2.14371	4.61323	-3.63359	0.973059	-0.184956	1.20123	0.564458	3
-2.54789	4.27157	-3.28335	1.15853	-0.360017	1.44632	0.559673	3
-3.09997	4.56859	-3.22689	1.64266	0.181999	1.93328	0.653783	3
-2.45082	4.91661	-3.3486	2.13015	-0.802347	1.87566	0.361987	3
-0.598162	0.42699	-0.318294	0.31973	-0.000218205	0.318772	-0.121958	1
-0.0932443	-0.188704	-0.575809	-0.323866	-0.153503	0.263121	-0.338508	1
-0.377541	0.72668	-1.67346	-0.397528	-0.587089	0.989952	0.0854546	1
-2.46935	3.3997	-3.12164	0.587904	0.220355	1.61498	0.529379	3
-2.06053	4.21237	-3.62789	0.537361	-0.414525	0.851567	0.185195	3
-2.09636	6.30291	-4.33818	1.38582	-0.352877	1.40148	0.290112	2
-2.25567	5.17048	-3.83706	1.06983	-0.368165	1.33432	0.539831	2
-2.68713	4.68715	-3.42752	1.28111	-0.434316	1.45625	0.488623	3
-2.98364	4.83376	-3.443	1.40456	-0.077904	2.0201	0.618363	3
-3.22611	5.06357	-3.61389	1.48931	-0.261505	1.86351	0.834913	3
-0.759728	0.376563	-0.191098	0.340871	0.370265	-0.0601291	-0.0628881	1
-2.38385	3.98382	-3.02964	0.810843	-0.121206	1.56003	0.299784	3
-2.28867	4.50875	-3.62155	0.570754	-0.343519	0.742589	0.199447	3
-2.60151	6.65492	-4.49457	1.68835	-0.671759	1.89646	0.513939	2
-2.44242	5.62103	-3.98656	1.39714	-0.604498	1.75489	0.343102	2
-2.61807	4.83087	-3.51482	1.16942	-0.540526	1.49693	0.377331	3
-2.66561	4.83821	-3.41759	1.36123	-0.55834	1.9332	0.501576	3
-2.91594	5.35237	-3.72838	1.66595	-0.514882	1.84586	0.554002	2
-2.50035	3.98615	-3.02187	1.03428	-0.316966	1.92339	0.340975	3
-2.51949	4.23054	-3.22448	0.976941	-0.284401	1.7606	0.356853	3
-2.3762	4.59817	-3.47855	0.666306	-0.316105	1.00105	0.347582	3
-2.51906	5.69337	-4.50375	1.09611	-0.515671	2.0577	0.0596851	2
-2.59798	5.3011	-3.75048	1.33999	-0.371742	1.25001	0.0932754	2
-2.60345	5.05517	-3.84839	1.53132	-0.870517	1.31492	0.4578	2
-2.3851	5.38074	-4.2176	1.30216	-0.92103	1.7091	0.883533	2
-2.57001	4.15236	-3.49607	1.19234	-0.334023	1.98114	0.750436	3
-2.58792	4.24988	-3.4419	1.21012	-0.586458	1.6273	0.60441	3
-2.51017	4.41624	-3.40317	0.959265	-0.312846	1.20474	0.404241	3
-1.6146	5.36526	-4.12914	0.776387	-0.937843	1.45783	0.118163	2
-2.19872	7.06566	-4.80694	3.30604	-1.00535	1.03892	0.36445	2
-2.21016	4.59897	-3.70741	1.58489	-0.807974	1.74614	0.959396	3
-2.59064	4.80821	-3.85727	1.71322	-0.712328	1.34681	0.640522	2
-2.53848	4.61025	-3.76346	1.31852	-0.5158	1.18112	0.473589	3
-2.05119	5.1783	-4.23641	0.798764	-0.881551	1.64709	0.135048	2
-2.7198	4.91528	-4.34545	1.00455	-0.500805	1.92095	0.617858	2
-1.95077	6.40548	-4.65121	2.28181	-1.65502	1.35552	0.424724	2
-2.18595	6.39383	-4.69396	2.95527	-1.40863	0.90705	0.261099	2
-2.12397	6.53607	-4.76841	3.11704	-0.791576	1.35745	-0.0579032	2
-1.80181	3.17609	-3.04297	1.17927	-0.528273	0.689544	0.0151647	3
-2.24631	3.98688	-3.99816	0.787088	-1.14786	0.946235	0.23455	3
-1.76808	3.42636	-3.57941	1.40342	-0.885725	0.803372	0.0619257	3
-1.50151	2.69813	-3.37376	0.941848	-0.718017	0.862053	-0.00778494	3
-2.20134	4.0932	-4.01651	0.74041	-1.3053	0.993578	-0.298216	3
-1.01168	2.56023	-2.27351	1.53058	-1.0344	0.935617	-0.787229	3
-1.23203	2.51684	-2.27282	1.2145	-0.835308	1.16291	-0.333069	3
-1.76272	3.80102	-3.95455	1.79501	-1.05718	0.656112	-0.0418454	3
-2.07769	4.42379	-3.76102	1.44282	-1.00287	0.629785	0.103809	3
-0.9609	2.83232	-2.65715	1.35837	-1.67752	1.47226	-1.16164	3
-2.18071	4.85223	-4.40257	1.89803	-1.06539	0.2135	0.273365	2
-2.48422	5.41906	-4.82516	2.74659	-1.3051	0.00480138	-0.09167	2
-0.540317	1.10786	-0.614541	0.448206	-0.230582	-0.13216	-0.107904	1
-0.19518	-0.504948	-0.296477	-0.563904	-0.167723	0.167475	-0.20193	1
-0.844907	1.31974	-0.978697	0.74027	-0.398382	-0.149006	0.351279	1
-0.370943	0.680383	-0.843894	-0.028642	-0.580876	0.320612	-0.110551	1
0.0333754	-0.686008	-0.157137	-0.760646	-0.139308	-0.0461949	0.20602	1
-0.235449	-0.840751	-0.260131	-0.989316	0.0316384	0.244576	0.0323363	1
-0.30993	1.02286	-0.715244	0.345848	-0.616751	0.208525	0.0784706	1
-2.40621	6.39765	-6.33671	3.0523	-0.906309	0.151397	0.0325054	2
-0.380907	0.51605	-0.895195	-0.167945	-0.294243	0.143763	-0.0431601	1
-2.36021	6.87635	-5.66578	3.36531	-0.413354	0.329581	-0.0823162	2
0.0545361	-0.181112	-0.35607	-0.341861	-0.228631	0.0204225	0.0158171	1
-1.22602	4.28212	-4.36969	1.91799	-1.033	1.8141	-0.282235	2
-1.56111	3.66284	-4.16097	0.852457	-0.456054	1.6881	-0.187172	3
-0.0279413	-0.367058	-0.393595	-0.504964	-0.264849	0.04677	-0.0362205	1
-1.87708	3.34202	-4.43798	0.446061	0.0797517	1.43606	-0.0511424	3
-0.743004	4.15213	-4.7991	1.43007	-1.60392	1.99497	-0.735828	2
-2.75255	7.04711	-5.91156	2.72801	-0.295098	0.253988	-0.0297216	2
-1.23996	4.31529	-4.36832	1.69427	-0.558488	1.7268	-0.0080976	3
-0.318749	-0.299366	-0.520157	-0.49979	-0.210435	0.13878	-0.0970247	1
-1.31296	3.32418	-4.15749	0.742682	-0.330371	1.35722	-0.0085483	3
-1.1945	4.16715	-4.83407	1.34162	-0.809163	1.8265	-0.416643	2
-3.12651	7.5597	-6.16651	3.22349	-0.300295	0.397105	-0.0248764	2
-2.59897	7.63273	-5.80617	2.73899	-0.691333	0.14332	-0.47938	2
-2.59225	7.07663	-6.29814	3.00456	-0.821797	0.434258	0.167963	2
-1.02183	4.4416	-4.71502	1.88576	-1.18989	1.85135	-0.40531	2
-1.64185	4.82072	-5.16387	1.71151	-0.645724	1.6206	-0.342685	2
-0.41382	-0.122827	-0.680315	-0.427424	-0.0825539	0.182548	-0.13536	1
-1.35783	4.1233	-4.57355	1.4631	-0.487203	1.788	-0.471348	2
-3.3344	7.86416	-5.78282	2.73731	-0.230845	0.41962	-0.341019	2
-2.62721	6.45182	-5.0746	2.16144	-0.22455	0.411725	0.237388	2
-1.43615	6.86098	-5.94309	2.88595	-1.74318	0.770547	-0.224681	2
-1.05935	5.28656	-4.82881	2.46707	-1.21257	1.59067	-0.33518	2
-1.56534	4.24043	-4.91114	1.29379	-0.680607	1.62497	-0.142506	2
-0.273062	0.0958085	-0.765452	-0.326375	-0.187944	0.121604	-0.102229	1
-1.1747	4.07225	-4.71018	1.38901	-0.920846	1.9779	-0.28118	2
-2.86035	7.10619	-5.58334	2.55029	-0.364603	0.570122	0.345896	2
-2.58332	6.52377	-4.75567	2.14776	-0.478902	0.523263	-0.260487	2
-2.24405	6.53892	-4.76715	1.84565	-0.960021	0.706268	0.238102	2
-1.77358	5.48626	-4.45214	1.70057	-1.15548	1.30275	0.0150735	2
-2.22245	5.35392	-5.06596	2.39735	-0.271363	1.24062	-0.655657	2
-0.608115	0.212197	-0.831968	-0.342651	-0.0203934	0.238924	-0.119131	1
-0.36973	0.276779	-0.737276	-0.208184	-0.167205	0.0256544	-0.0802479	1
-1.91439	5.07156	-5.10465	2.17702	-0.499877	1.56816	-0.408197	2
-1.57911	5.75346	-4.89094	1.95159	-1.1588	1.19498	-0.17691	2
-1.80118	6.78416	-5.02914	1.96117	-1.47543	0.755121	0.273786	2
-2.94614	7.14212	-4.98113	1.95016	-0.317193	0.574907	0.0973386	2
-1.92975	5.69322	-4.2736	1.84255	-1.01633	0.592766	-0.618545	2
-3.06557	6.87688	-4.62915	1.59404	-0.369634	0.737147	0.184387	2
-2.75667	6.80601	-4.93448	1.35137	-0.846821	1.37588	0.512479	2
-2.30316	6.02791	-5.03161	2.64003	-1.31809	1.27725	-0.521226	2
-1.1898	-0.211041	-1.22072	-1.09784	-0.272844	0.847502	-0.318942	1
-0.568462	0.312983	-0.819512	-0.21394	-0.0274964	0.1281	-0.128826	1
-0.621361	0.579286	-0.928411	-0.032029	-0.0619713	-0.0389132	-0.0292964	1
-0.618352	0.0768661	-1.00128	-0.499258	-0.0520132	0.287624	-0.242622	1
-2.19031	6.33247	-5.8022	2.57134	-1.4008	1.28911	-1.00087	2
-2.33315	6.97147	-5.09048	1.45869	-1.00801	1.16433	0.413719	2
-2.78434	7.53242	-5.07754	1.2432	-0.674653	0.692333	0.221684	2
-2.46497	6.13448	-4.40997	1.41763	-0.660831	0.597208	-0.364795	2
-1.4008	5.92108	-4.4876	2.01892	-1.44498	0.29923	-0.701685	2
-2.58333	5.41447	-4.04272	1.01602	-0.171874	0.490117	-0.0152912	2
-3.33736	6.62796	-4.81585	1.48355	-0.743345	1.38383	0.448121	2
-1.74751	4.74751	-3.84321	1.97177	-1.73897	1.0698	0.0265908	2
-0.856475	0.0389304	-1.16543	-0.488469	0.182682	0.288735	-0.0273108	1
-0.840193	1.01788	-1.16392	0.235869	-0.0285016	0.0249863	0.259878	1
-0.987	1.32064	-1.38043	0.278584	-0.024434	0.0637876	0.394559	1
-1.01816	0.997166	-1.32694	0.040097	-0.0317962	0.261341	0.236981	1
-0.81668	-0.351095	-1.36725	-1.11155	-0.00547415	0.610007	-0.298065	1
-1.60597	5.13495	-4.27604	2.03996	-2.27488	0.915942	-0.277918	2
-3.14325	7.68183	-5.34888	1.11883	-0.676548	0.987532	0.443334	2
-3.00301	7.05452	-4.80666	1.05172	-0.154885	0.602115	0.282132	2
-1.97136	5.35175	-4.07793	1.24043	-0.862169	0.78983	-0.387753	2
-2.2461	4.53144	-3.74697	0.946486	-0.269776	0.829002	-0.0939847	3
-2.98835	4.88856	-4.85516	0.989088	-0.656668	1.00816	0.454378	2
-1.00604	2.50895	-2.36411	0.700299	-0.891296	0.605704	-0.0804997	3
-0.529273	0.166	-1.32283	-0.479023	-0.710236	0.407487	-0.37093	1
0.262906	-0.564824	-1.20175	-1.10902	-0.408968	1.17842	-0.517245	1
-0.965149	0.111382	-1.42384	-0.485489	0.071223	0.611096	0.00262321	1
-2.39101	1.53904	-1.99143	0.0736282	0.769278	0.306095	0.399995	1
-0.641882	-0.174539	-1.51641	-1.01587	0.112595	0.942638	-0.239403	1
-0.922611	0.553416	-1.82777	-0.332841	-0.71988	0.458337	-0.466947	1
-0.728181	2.63116	-2.30309	0.953037	-1.36452	0.614788	-0.0891437	3
-2.89549	6.12945	-4.75988	0.986282	-0.78448	0.764676	0.221548	2
-2.71927	5.75373	-4.37885	0.833899	-0.335123	0.890492	0.26748	2
-1.75007	5.40292	-4.25838	1.23978	-1.25864	0.767791	-0.415915	2
-2.09737	4.36973	-3.78342	0.994821	-0.479087	0.816471	0.141644	3
-2.25021	3.88536	-4.13182	0.908805	-0.437342	1.0691	0.40785	3
-0.69166	1.36464	-1.72935	0.0419234	-0.613196	0.3727	-0.0837679	1
-0.556337	0.201445	-1.28033	-0.453082	-0.733328	0.312238	-0.280674	1
0.555284	-1.04869	-1.12974	-1.49678	-0.523391	1.04929	-0.595033	1
-1.19683	0.77482	-1.68138	-0.131626	0.243446	0.532398	-0.0902315	1
[truncated: 19,835 more rows]

## Sheet: Figure 2C
Dice overlap between our data-driven parcels and other parcellation schemes used in the field
Other_parc	spect_clust_label	other_parc_label	dice
pv_deep	Periventricular	Periventricular	0.367384
pv_deep	Periventricular	Deep	0
pv_deep	Posterior	Periventricular	0.542496
pv_deep	Posterior	Deep	0.244893
pv_deep	Anterior	Periventricular	0.303788
pv_deep	Anterior	Deep	0.755263
lobar	Periventricular	Temporal	0.307226
lobar	Periventricular	Frontal	0.148299
lobar	Periventricular	Parietal	0.11495
lobar	Periventricular	Occipital	0.0709131
lobar	Posterior	Temporal	0.233056
lobar	Posterior	Frontal	0.29051
lobar	Posterior	Parietal	0.373208
lobar	Posterior	Occipital	0.154043
lobar	Anterior	Temporal	0.0563419
lobar	Anterior	Frontal	0.664076
lobar	Anterior	Parietal	0.398721
lobar	Anterior	Occipital	0.00731763
vascular	Periventricular	MCA	0.0779692
vascular	Periventricular	PCA	0.271996
vascular	Periventricular	ACA	0.156189
vascular	Periventricular	OOB	0.0380413
vascular	Periventricular	Ventricules	0.336473
vascular	Posterior	MCA	0.371681
vascular	Posterior	PCA	0.261714
vascular	Posterior	ACA	0.303547
vascular	Posterior	OOB	0
vascular	Posterior	Ventricules	0.035288
vascular	Anterior	MCA	0.684638
vascular	Anterior	PCA	0.00988701
vascular	Anterior	ACA	0.385642
vascular	Anterior	OOB	0
vascular	Anterior	Ventricules	0.000153716
fiber	Periventricular	Commissural	0.205271
fiber	Periventricular	OOB	0.559456
fiber	Periventricular	Association	0.0183345
fiber	Periventricular	Projection	0.0366725091007146
fiber	Posterior	Commissural	0.451479
fiber	Posterior	OOB	0.0915524
fiber	Posterior	Association	0.292022
fiber	Posterior	Projection	0.215507222314461
fiber	Anterior	Commissural	0.290667
fiber	Anterior	OOB	0.0476755
fiber	Anterior	Association	0.55728
fiber	Anterior	Projection	0.410283013430169

## Sheet: Figure 3A
SuStaIn trajectories per cluster
micro	stage	zscores	cluster
FA	0	0	1
FA	1	0	1
FA	2	0.5	1
FA	3	0.5	1
FA	4	0.5	1
FA	5	0.5	1
FA	6	0.5	1
FA	7	0.5	1
FA	8	0.5	1
FA	9	1	1
FA	10	1	1
FA	11	1	1
FA	12	1	1
FA	13	1	1
FA	14	1	1
MD	0	0	1
MD	1	0	1
MD	2	0	1
MD	3	0	1
MD	4	0.5	1
MD	5	0.5	1
MD	6	0.5	1
MD	7	1	1
MD	8	1	1
MD	9	1	1
MD	10	1	1
MD	11	1	1
MD	12	1	1
MD	13	1.5	1
MD	14	1.5	1
ICVF	0	0	1
ICVF	1	0.5	1
ICVF	2	0.5	1
ICVF	3	1	1
ICVF	4	1	1
ICVF	5	1	1
ICVF	6	1	1
ICVF	7	1	1
ICVF	8	1	1
ICVF	9	1	1
ICVF	10	1	1
ICVF	11	1.5	1
ICVF	12	1.5	1
ICVF	13	1.5	1
ICVF	14	1.5	1
ISOVF	0	0	1
ISOVF	1	0	1
ISOVF	2	0	1
ISOVF	3	0	1
ISOVF	4	0	1
ISOVF	5	0	1
ISOVF	6	0	1
ISOVF	7	0	1
ISOVF	8	0.5	1
ISOVF	9	0.5	1
ISOVF	10	0.5	1
ISOVF	11	0.5	1
ISOVF	12	0.5	1
ISOVF	13	0.5	1
ISOVF	14	1	1
OD	0	0	1
OD	1	0	1
OD	2	0	1
OD	3	0	1
OD	4	0	1
OD	5	0	1
OD	6	0.5	1
OD	7	0.5	1
OD	8	0.5	1
OD	9	0.5	1
OD	10	0.5	1
OD	11	0.5	1
OD	12	0.5	1
OD	13	0.5	1
OD	14	0.5	1
T2star	0	0	1
T2star	1	0	1
T2star	2	0	1
T2star	3	0	1
T2star	4	0	1
T2star	5	0.5	1
T2star	6	0.5	1
T2star	7	0.5	1
T2star	8	0.5	1
T2star	9	0.5	1
T2star	10	0.5	1
T2star	11	0.5	1
T2star	12	1	1
T2star	13	1	1
T2star	14	1	1
QSM	0	0	1
QSM	1	0	1
QSM	2	0	1
QSM	3	0	1
QSM	4	0	1
QSM	5	0	1
QSM	6	0	1
QSM	7	0	1
QSM	8	0	1
QSM	9	0	1
QSM	10	0.5	1
QSM	11	0.5	1
QSM	12	0.5	1
QSM	13	0.5	1
QSM	14	0.5	1
FA	0	0	2
FA	1	0	2
FA	2	0	2
FA	3	0	2
FA	4	0	2
FA	5	0	2
FA	6	0.5	2
FA	7	0.5	2
FA	8	0.5	2
FA	9	0.5	2
FA	10	0.5	2
FA	11	0.5	2
FA	12	0.5	2
FA	13	1	2
FA	14	1	2
FA	15	1	2
FA	16	1.5	2
FA	17	1.5	2
FA	18	1.5	2
FA	19	1.5	2
FA	20	1.5	2
FA	21	1.5	2
FA	22	1.5	2
FA	23	1.5	2
FA	24	2	2
FA	25	2	2
FA	26	2	2
FA	27	2	2
FA	28	2	2
MD	0	0	2
MD	1	0	2
MD	2	0.5	2
MD	3	1	2
MD	4	1	2
MD	5	1	2
MD	6	1	2
MD	7	1.5	2
MD	8	1.5	2
MD	9	1.5	2
MD	10	1.5	2
MD	11	2	2
MD	12	2	2
MD	13	2	2
MD	14	2	2
MD	15	2	2
MD	16	2	2
MD	17	2	2
MD	18	3	2
MD	19	3	2
MD	20	3	2
MD	21	3	2
MD	22	4	2
MD	23	4	2
MD	24	4	2
MD	25	4	2
MD	26	4	2
MD	27	4	2
MD	28	4	2
ICVF	0	0	2
ICVF	1	0.5	2
ICVF	2	0.5	2
ICVF	3	0.5	2
ICVF	4	1	2
ICVF	5	1.5	2
ICVF	6	1.5	2
ICVF	7	1.5	2
ICVF	8	1.5	2
ICVF	9	1.5	2
ICVF	10	1.5	2
ICVF	11	1.5	2
ICVF	12	2	2
ICVF	13	2	2
ICVF	14	2	2
ICVF	15	2	2
ICVF	16	2	2
ICVF	17	2	2
ICVF	18	2	2
ICVF	19	3	2
ICVF	20	3	2
ICVF	21	3	2
ICVF	22	3	2
ICVF	23	3	2
ICVF	24	3	2
ICVF	25	3	2
ICVF	26	3	2
ICVF	27	3	2
ICVF	28	3	2
ISOVF	0	0	2
ISOVF	1	0	2
ISOVF	2	0	2
ISOVF	3	0	2
ISOVF	4	0	2
ISOVF	5	0	2
ISOVF	6	0	2
ISOVF	7	0	2
ISOVF	8	0	2
ISOVF	9	0	2
ISOVF	10	0.5	2
ISOVF	11	0.5	2
ISOVF	12	0.5	2
ISOVF	13	0.5	2
ISOVF	14	0.5	2
ISOVF	15	1	2
ISOVF	16	1	2
ISOVF	17	1	2
ISOVF	18	1	2
ISOVF	19	1	2
ISOVF	20	1	2
ISOVF	21	1.5	2
ISOVF	22	1.5	2
ISOVF	23	1.5	2
ISOVF	24	1.5	2
ISOVF	25	1.5	2
ISOVF	26	2	2
ISOVF	27	2	2
ISOVF	28	2	2
OD	0	0	2
OD	1	0	2
OD	2	0	2
OD	3	0	2
OD	4	0	2
OD	5	0	2
OD	6	0	2
OD	7	0	2
OD	8	0	2
OD	9	0.5	2
OD	10	0.5	2
OD	11	0.5	2
OD	12	0.5	2
OD	13	0.5	2
OD	14	0.5	2
OD	15	0.5	2
OD	16	0.5	2
OD	17	0.5	2
OD	18	0.5	2
OD	19	0.5	2
OD	20	1	2
OD	21	1	2
OD	22	1	2
OD	23	1	2
OD	24	1	2
OD	25	1	2
OD	26	1	2
OD	27	1	2
OD	28	1.5	2
T2star	0	0	2
T2star	1	0	2
T2star	2	0	2
T2star	3	0	2
T2star	4	0	2
T2star	5	0	2
T2star	6	0	2
T2star	7	0	2
T2star	8	0.5	2
T2star	9	0.5	2
T2star	10	0.5	2
T2star	11	0.5	2
T2star	12	0.5	2
T2star	13	0.5	2
T2star	14	1	2
T2star	15	1	2
T2star	16	1	2
T2star	17	1.5	2
T2star	18	1.5	2
T2star	19	1.5	2
T2star	20	1.5	2
T2star	21	1.5	2
T2star	22	1.5	2
T2star	23	1.5	2
T2star	24	1.5	2
T2star	25	2	2
T2star	26	2	2
T2star	27	2	2
T2star	28	2	2
QSM	0	0	2
QSM	1	0	2
QSM	2	0	2
QSM	3	0	2
QSM	4	0	2
QSM	5	0	2
QSM	6	0	2
QSM	7	0	2
QSM	8	0	2
QSM	9	0	2
QSM	10	0	2
QSM	11	0	2
QSM	12	0	2
QSM	13	0	2
QSM	14	0	2
QSM	15	0	2
QSM	16	0	2
QSM	17	0	2
QSM	18	0	2
QSM	19	0	2
QSM	20	0	2
QSM	21	0	2
QSM	22	0	2
QSM	23	0.5	2
QSM	24	0.5	2
QSM	25	0.5	2
QSM	26	0.5	2
QSM	27	1	2
QSM	28	1	2
FA	0	0	3
FA	1	0	3
FA	2	0	3
FA	3	0	3
FA	4	0	3
FA	5	0	3
FA	6	0	3
FA	7	0	3
FA	8	0	3
FA	9	0.5	3
FA	10	0.5	3
FA	11	0.5	3
FA	12	1	3
FA	13	1	3
FA	14	1	3
FA	15	1	3
FA	16	1.5	3
FA	17	1.5	3
FA	18	1.5	3
FA	19	1.5	3
FA	20	1.5	3
FA	21	1.5	3
FA	22	2	3
FA	23	2	3
FA	24	2	3
FA	25	2	3
FA	26	2	3
FA	27	2	3
FA	28	2	3
FA	29	2	3
FA	30	2	3
FA	31	2	3
MD	0	0	3
MD	1	0	3
MD	2	0	3
MD	3	0	3
MD	4	0.5	3
MD	5	0.5	3
MD	6	0.5	3
MD	7	1	3
MD	8	1.5	3
MD	9	1.5	3
MD	10	1.5	3
MD	11	2	3
MD	12	2	3
MD	13	3	3
MD	14	3	3
MD	15	3	3
MD	16	3	3
MD	17	3	3
MD	18	3	3
MD	19	3	3
MD	20	3	3
MD	21	3	3
MD	22	3	3
MD	23	4	3
MD	24	4	3
MD	25	4	3
MD	26	4	3
MD	27	4	3
MD	28	4	3
MD	29	5	3
MD	30	5	3
MD	31	5	3
ICVF	0	0	3
ICVF	1	0	3
ICVF	2	0.5	3
ICVF	3	0.5	3
ICVF	4	0.5	3
ICVF	5	1	3
ICVF	6	1.5	3
ICVF	7	1.5	3
ICVF	8	1.5	3
ICVF	9	1.5	3
ICVF	10	2	3
ICVF	11	2	3
ICVF	12	2	3
ICVF	13	2	3
ICVF	14	2	3
ICVF	15	2	3
ICVF	16	2	3
ICVF	17	2	3
ICVF	18	3	3
ICVF	19	3	3
ICVF	20	3	3
ICVF	21	4	3
ICVF	22	4	3
ICVF	23	4	3
ICVF	24	4	3
ICVF	25	4	3
ICVF	26	4	3
ICVF	27	5	3
ICVF	28	5	3
ICVF	29	5	3
ICVF	30	5	3
ICVF	31	5	3
ISOVF	0	0	3
ISOVF	1	0.5	3
ISOVF	2	0.5	3
ISOVF	3	0.5	3
ISOVF	4	0.5	3
ISOVF	5	0.5	3
ISOVF	6	0.5	3
ISOVF	7	0.5	3
ISOVF	8	0.5	3
ISOVF	9	0.5	3
ISOVF	10	0.5	3
ISOVF	11	0.5	3
ISOVF	12	0.5	3
ISOVF	13	0.5	3
ISOVF	14	0.5	3
ISOVF	15	0.5	3
ISOVF	16	0.5	3
ISOVF	17	0.5	3
ISOVF	18	0.5	3
ISOVF	19	0.5	3
ISOVF	20	1	3
ISOVF	21	1	3
ISOVF	22	1	3
ISOVF	23	1	3
ISOVF	24	1	3
ISOVF	25	1	3
ISOVF	26	1.5	3
ISOVF	27	1.5	3
ISOVF	28	1.5	3
ISOVF	29	1.5	3
ISOVF	30	1.5	3
ISOVF	31	2	3
OD	0	0	3
OD	1	0	3
OD	2	0	3
OD	3	0	3
OD	4	0	3
OD	5	0	3
OD	6	0	3
OD	7	0	3
OD	8	0	3
OD	9	0	3
OD	10	0	3
OD	11	0	3
OD	12	0	3
OD	13	0	3
OD	14	0	3
OD	15	0	3
OD	16	0	3
OD	17	0.5	3
OD	18	0.5	3
OD	19	1	3
OD	20	1	3
OD	21	1	3
OD	22	1	3
OD	23	1	3
OD	24	1	3
OD	25	1	3
OD	26	1	3
OD	27	1	3
OD	28	1.5	3
OD	29	1.5	3
OD	30	1.5	3
OD	31	1.5	3
T2star	0	0	3
T2star	1	0	3
T2star	2	0	3
T2star	3	0.5	3
T2star	4	0.5	3
T2star	5	0.5	3
T2star	6	0.5	3
T2star	7	0.5	3
T2star	8	0.5	3
T2star	9	0.5	3
T2star	10	0.5	3
T2star	11	0.5	3
T2star	12	0.5	3
T2star	13	0.5	3
T2star	14	1	3
T2star	15	1.5	3
T2star	16	1.5	3
T2star	17	1.5	3
T2star	18	1.5	3
T2star	19	1.5	3
T2star	20	1.5	3
T2star	21	1.5	3
T2star	22	1.5	3
T2star	23	1.5	3
T2star	24	1.5	3
T2star	25	2	3
T2star	26	2	3
T2star	27	2	3
T2star	28	2	3
T2star	29	2	3
T2star	30	3	3
T2star	31	3	3
QSM	0	0	3
QSM	1	0	3
QSM	2	0	3
QSM	3	0	3
QSM	4	0	3
QSM	5	0	3
QSM	6	0	3
QSM	7	0	3
QSM	8	0	3
QSM	9	0	3
QSM	10	0	3
QSM	11	0	3
QSM	12	0	3
QSM	13	0	3
QSM	14	0	3
QSM	15	0	3
QSM	16	0	3
QSM	17	0	3
QSM	18	0	3
QSM	19	0	3
QSM	20	0	3
QSM	21	0	3
QSM	22	0	3
QSM	23	0	3
QSM	24	0.5	3
QSM	25	0.5	3
QSM	26	0.5	3
QSM	27	0.5	3
QSM	28	0.5	3
QSM	29	0.5	3
QSM	30	0.5	3
QSM	31	0.5	3

## Sheet: Figure 3B-C
Sex effects correcting for age and sex						Sex effects correcting for age, sex, and WMH volume
wmh_var	cluster	pval	beta_coef	pval_fdr		wmh_var	cluster	pval	beta_coef	pval_fdr
WMHvol	c1	3.1e-71	0.172333	9.99e-70		stage	c1	1.46e-18	0.0913555	7.23e-18
WMHvol	c2	7.95e-09	-0.0528954	2.14e-08		stage	c2	2.45e-67	0.125278	6.32e-66
WMHvol	c3	1.91e-18	0.0880865	9.11e-18		stage	c3	0.691181	-0.00241641	0.719052
						FA	c1	5.71e-150	0.283643	2.45e-148
						FA	c2	4.5e-35	0.113605	3.41e-34
						FA	c3	0.936272	-0.000577089	0.943587
						MD	c1	1.51e-37	0.142328	1.3e-36
						MD	c2	9.2e-42	0.101486	9.89e-41
						MD	c3	0.0420428	-0.0126487	0.0570897
						ICVF	c1	9.47e-22	-0.0719087	4.89e-21
						ICVF	c2	3.42e-35	0.0981524	2.76e-34
						ICVF	c3	0.396524	0.00528059	0.440962
						ISOVF	c1	2.94e-66	0.185569	6.33e-65
						ISOVF	c2	4.28e-18	0.0890441	1.97e-17
						ISOVF	c3	0.0547918	-0.0167982	0.0700001
						OD	c1	1.51e-53	-0.147591	2.79e-52
						OD	c2	0.0627187	-0.0196497	0.0777952
						OD	c3	0.446861	-0.00764963	0.492693
						T2star	c1	3.67e-07	-0.0506999	8.77e-07
						T2star	c2	6.51e-27	0.0949811	4e-26
						T2star	c3	4.25e-13	0.0549201	1.52e-12
						QSM	c1	0.999623	5.27e-06	0.999623
						QSM	c2	0.000727918	0.0373033	0.00130419
						QSM	c3	0.0186928	-0.0259484	0.027094

## Sheet: Figure 4A
Comparing the WMH pathophysiology of controls and cases (UK Biobank diagnosis data)							Average beta by region
wmh_var	clust	categ	beta	pval	pval_fdr		categ	clust	avg
WMHvol	c1	ischemic_heart_disease	0.181102	6.92284e-17	3.50469e-16		ischemic_heart_disease	c1	0.122087
WMHvol	c2	ischemic_heart_disease	0.213308	2.29874e-25	1.86198e-24		ischemic_heart_disease	c2	0.116035
WMHvol	c3	ischemic_heart_disease	0.281872	1.092e-35	2.2113e-34		ischemic_heart_disease	c3	0.170736
stage	c1	ischemic_heart_disease	0.17273	2.8479e-12	1.00296e-11		stroke	c1	0.263835
stage	c2	ischemic_heart_disease	0.146761	3.18164e-09	7.17303e-09		stroke	c2	0.312448
stage	c3	ischemic_heart_disease	0.199582	7.70349e-17	3.65615e-16		stroke	c3	0.465011
FA	c1	ischemic_heart_disease	0.153607	6.46984e-10	1.80709e-09		dementia_no_vasc	c1	0.306866
FA	c2	ischemic_heart_disease	0.117806	2.69323e-06	5.32078e-06		dementia_no_vasc	c2	0.235763
FA	c3	ischemic_heart_disease	0.180559	6.7685e-14	2.5729e-13		dementia_no_vasc	c3	0.0872031
MD	c1	ischemic_heart_disease	0.170591	9.43747e-12	3.18515e-11
MD	c2	ischemic_heart_disease	0.159444	8.65531e-11	2.50386e-10
MD	c3	ischemic_heart_disease	0.213092	5.05277e-19	3.14827e-18
ICVF	c1	ischemic_heart_disease	0.145683	1.41918e-09	3.70818e-09
ICVF	c2	ischemic_heart_disease	0.112973	6.15382e-06	1.15921e-05
ICVF	c3	ischemic_heart_disease	0.19998	8.12478e-17	3.65615e-16
ISOVF	c1	ischemic_heart_disease	0.105576	2.64592e-05	4.76266e-05
ISOVF	c2	ischemic_heart_disease	0.114099	4.74149e-06	9.14431e-06
ISOVF	c3	ischemic_heart_disease	0.16369	1.76162e-11	5.70763e-11
OD	c1	ischemic_heart_disease	0.0634889	0.0085935	0.0142056
OD	c2	ischemic_heart_disease	0.0253835	0.308785	0.373308
OD	c3	ischemic_heart_disease	0.123026	7.34197e-07	1.52487e-06
T2star	c1	ischemic_heart_disease	-0.0444668	0.0717414	0.0952632
T2star	c2	ischemic_heart_disease	0.00097411	0.968804	0.987381
T2star	c3	ischemic_heart_disease	0.0627144	0.00988083	0.0156931
QSM	c1	ischemic_heart_disease	0.15047	2.42515e-09	5.952e-09
QSM	c2	ischemic_heart_disease	0.153568	1.08398e-09	2.92676e-09
QSM	c3	ischemic_heart_disease	0.112107	8.71309e-06	1.604e-05
WMHvol	c1	stroke	0.355336	1.65603e-19	1.11782e-18
WMHvol	c2	stroke	0.461006	1.24395e-34	1.67934e-33
WMHvol	c3	stroke	0.707813	7.98577e-67	6.46847e-65
stage	c1	stroke	0.393241	1.18378e-18	6.84899e-18
stage	c2	stroke	0.391796	1.8999e-18	1.02595e-17
stage	c3	stroke	0.54398	3.56886e-36	9.63592e-35
FA	c1	stroke	0.270109	1.82149e-09	4.61064e-09
FA	c2	stroke	0.270099	2.49837e-09	5.952e-09
FA	c3	stroke	0.461713	3.41996e-26	3.46271e-25
MD	c1	stroke	0.300204	3.04604e-11	9.48958e-11
MD	c2	stroke	0.46516	1.00168e-25	9.01514e-25
MD	c3	stroke	0.603522	3.14048e-44	1.2719e-42
ICVF	c1	stroke	0.419698	4.47398e-22	3.29448e-21
ICVF	c2	stroke	0.353289	4.53945e-15	1.83848e-14
ICVF	c3	stroke	0.534633	8.00844e-35	1.29737e-33
ISOVF	c1	stroke	0.0820244	0.070656	0.0952632
ISOVF	c2	stroke	0.266651	3.18801e-09	7.17303e-09
ISOVF	c3	stroke	0.475558	3.01804e-27	3.4923e-26
OD	c1	stroke	0.207178	2.23023e-06	4.51621e-06
OD	c2	stroke	0.117387	0.00919496	0.0148958
OD	c3	stroke	0.336493	6.98812e-14	2.5729e-13
T2star	c1	stroke	0.0865427	0.0522373	0.0717157
T2star	c2	stroke	0.111315	0.013285	0.0203035
T2star	c3	stroke	0.286857	6.12104e-11	1.83631e-10
QSM	c1	stroke	0.260182	1.14676e-08	2.51047e-08
QSM	c2	stroke	0.375324	1.57393e-16	6.70991e-16
QSM	c3	stroke	0.23453	2.67392e-07	5.69967e-07
WMHvol	c1	dementia_no_vasc	0.233329	0.136951	0.170661
WMHvol	c2	dementia_no_vasc	0.368118	0.0144035	0.0216052
WMHvol	c3	dementia_no_vasc	0.331648	0.0437199	0.0610572
stage	c1	dementia_no_vasc	0.586071	0.000919339	0.00158439
stage	c2	dementia_no_vasc	0.314103	0.0765227	0.0999732
stage	c3	dementia_no_vasc	0.0280523	0.870926	0.916169
FA	c1	dementia_no_vasc	0.267481	0.131577	0.166528
FA	c2	dementia_no_vasc	-0.119886	0.503812	0.574771
FA	c3	dementia_no_vasc	-0.0593007	0.732525	0.801818
MD	c1	dementia_no_vasc	0.634363	0.000382066	0.000672769
MD	c2	dementia_no_vasc	0.413428	0.0188991	0.0278333
MD	c3	dementia_no_vasc	0.0680288	0.693523	0.769526
ICVF	c1	dementia_no_vasc	0.299629	0.0830782	0.106815
ICVF	c2	dementia_no_vasc	0.13272	0.457331	0.536867
ICVF	c3	dementia_no_vasc	0.111534	0.519118	0.584008
ISOVF	c1	dementia_no_vasc	0.537514	0.00268657	0.00453359
ISOVF	c2	dementia_no_vasc	0.447097	0.012066	0.0187952
ISOVF	c3	dementia_no_vasc	-0.14058	0.421386	0.501946
OD	c1	dementia_no_vasc	-0.00394756	0.98189	0.987381
OD	c2	dementia_no_vasc	0.391367	0.0279764	0.0404659
OD	c3	dementia_no_vasc	0.388411	0.0291803	0.0414668
T2star	c1	dementia_no_vasc	0.00278816	0.987381	0.987381
T2star	c2	dementia_no_vasc	0.0527304	0.766782	0.828125
T2star	c3	dementia_no_vasc	0.0163786	0.924919	0.960493
QSM	c1	dementia_no_vasc	0.204568	0.256325	0.31458
QSM	c2	dementia_no_vasc	0.122193	0.49752	0.574771
QSM	c3	dementia_no_vasc	0.0406567	0.82152	0.875568

## Sheet: Figure 4B
Comparing the WMH pathophysiology of controls and cases (UK Biobank PRS data)							Average beta by region
PRS	WMH_measure	cluster	lm_beta	lm_pval	pval_fdr		PRS	clust	avg
alzheimer_s_disease	WMHvol	c1	0.062574	0.269996	0.352737		alzheimer_s_disease	c1	0.0492757
alzheimer_s_disease	WMHvol	c2	0.0826687	0.145026	0.221644		alzheimer_s_disease	c2	0.084475
alzheimer_s_disease	WMHvol	c3	-0.0292705	0.605868	0.672265		alzheimer_s_disease	c3	0.00593289
alzheimer_s_disease	stage	c1	0.0925207	0.102887	0.166677		cardiovascular_disease	c1	0.0894882
alzheimer_s_disease	stage	c2	0.194646	0.000599529	0.00194247		cardiovascular_disease	c2	0.0884251
alzheimer_s_disease	stage	c3	-0.0647593	0.253622	0.347492		cardiovascular_disease	c3	0.124315
alzheimer_s_disease	FA	c1	0.0240422	0.6717	0.733949		ischaemic_stroke	c1	0.122824
alzheimer_s_disease	FA	c2	0.0800946	0.157966	0.235893		ischaemic_stroke	c2	0.168837
alzheimer_s_disease	FA	c3	-0.0366186	0.518594	0.596905		ischaemic_stroke	c3	0.183668
alzheimer_s_disease	MD	c1	0.0864532	0.127497	0.198601
alzheimer_s_disease	MD	c2	0.159524	0.0049169	0.0120687
alzheimer_s_disease	MD	c3	-0.0607581	0.284143	0.365327
alzheimer_s_disease	ICVF	c1	0.118127	0.0372988	0.0671379
alzheimer_s_disease	ICVF	c2	0.163889	0.0038598	0.0100853
alzheimer_s_disease	ICVF	c3	-0.0716644	0.206472	0.298646
alzheimer_s_disease	ISOVF	c1	0.0130473	0.818094	0.849559
alzheimer_s_disease	ISOVF	c2	0.124905	0.0276671	0.0546593
alzheimer_s_disease	ISOVF	c3	-0.0673831	0.234892	0.328039
alzheimer_s_disease	OD	c1	0.0299563	0.597451	0.672132
alzheimer_s_disease	OD	c2	0.186423	0.0010133	0.00293132
alzheimer_s_disease	OD	c3	-0.0642155	0.25763	0.347492
alzheimer_s_disease	T2star	c1	0.0929537	0.101286	0.166677
alzheimer_s_disease	T2star	c2	0.202504	0.000356394	0.0014434
alzheimer_s_disease	T2star	c3	0.00645212	0.909446	0.920814
alzheimer_s_disease	QSM	c1	0.00912022	0.872274	0.894357
alzheimer_s_disease	QSM	c2	-0.0139271	0.806065	0.847938
alzheimer_s_disease	QSM	c3	-0.0161401	0.776014	0.827067
cardiovascular_disease	WMHvol	c1	0.173318	0.00224544	0.00627174
cardiovascular_disease	WMHvol	c2	0.142127	0.0122224	0.0267571
cardiovascular_disease	WMHvol	c3	0.20098	0.000394783	0.00150295
cardiovascular_disease	stage	c1	0.169308	0.00283612	0.00765751
cardiovascular_disease	stage	c2	0.162546	0.00416056	0.0105314
cardiovascular_disease	stage	c3	0.200479	0.000408208	0.00150295
cardiovascular_disease	FA	c1	0.227296	6.13e-05	0.000354657
cardiovascular_disease	FA	c2	0.14724	0.0094369	0.0218397
cardiovascular_disease	FA	c3	0.198701	0.000459446	0.00160918
cardiovascular_disease	MD	c1	0.122753	0.0304619	0.0569954
cardiovascular_disease	MD	c2	0.133447	0.0186431	0.0387202
cardiovascular_disease	MD	c3	0.205315	0.000294582	0.00125585
cardiovascular_disease	ICVF	c1	0.215052	0.000149581	0.000712711
cardiovascular_disease	ICVF	c2	0.122387	0.0309604	0.0569954
cardiovascular_disease	ICVF	c3	0.190493	0.000783448	0.00244074
cardiovascular_disease	ISOVF	c1	0.0362151	0.523213	0.596905
cardiovascular_disease	ISOVF	c2	0.123401	0.0295957	0.0569954
cardiovascular_disease	ISOVF	c3	0.210023	0.000213022	0.0009586
cardiovascular_disease	OD	c1	0.0499379	0.378689	0.464755
cardiovascular_disease	OD	c2	0.0552381	0.330181	0.41696
cardiovascular_disease	OD	c3	0.0909547	0.108845	0.172871
cardiovascular_disease	T2star	c1	0.0703223	0.215098	0.305666
cardiovascular_disease	T2star	c2	0.0547359	0.334597	0.41696
cardiovascular_disease	T2star	c3	0.0796714	0.160174	0.235893
cardiovascular_disease	QSM	c1	-0.0429372	0.449109	0.534968
cardiovascular_disease	QSM	c2	-0.0234305	0.679582	0.733949
cardiovascular_disease	QSM	c3	0.0400211	0.480502	0.564068
ischaemic_stroke	WMHvol	c1	0.324827	1.01e-08	1.36e-07
ischaemic_stroke	WMHvol	c2	0.335184	3.38e-09	6.85e-08
ischaemic_stroke	WMHvol	c3	0.390825	5.41e-12	4.38e-10
ischaemic_stroke	stage	c1	0.18904	0.000859297	0.00257789
ischaemic_stroke	stage	c2	0.348582	7.83e-10	2.11e-08
ischaemic_stroke	stage	c3	0.290872	2.9e-07	2.94e-06
ischaemic_stroke	FA	c1	0.224199	7.71e-05	0.000390507
ischaemic_stroke	FA	c2	0.356068	3.37e-10	1.37e-08
ischaemic_stroke	FA	c3	0.264085	3.21e-06	2.36e-05
ischaemic_stroke	MD	c1	0.0932553	0.100183	0.166677
ischaemic_stroke	MD	c2	0.327621	7.55e-09	1.22e-07
ischaemic_stroke	MD	c3	0.287916	3.83e-07	3.44e-06
ischaemic_stroke	ICVF	c1	0.249917	1.05e-05	6.54e-05
ischaemic_stroke	ICVF	c2	0.275294	1.21e-06	9.77e-06
ischaemic_stroke	ICVF	c3	0.297885	1.49e-07	1.73e-06
ischaemic_stroke	ISOVF	c1	-0.0430327	0.448101	0.534968
ischaemic_stroke	ISOVF	c2	0.150991	0.007769	0.0185085
ischaemic_stroke	ISOVF	c3	0.19814	0.000476794	0.00160918
ischaemic_stroke	OD	c1	0.108952	0.0547679	0.0943872
ischaemic_stroke	OD	c2	-0.00461518	0.935159	0.935159
ischaemic_stroke	OD	c3	0.143535	0.0113906	0.0256289
ischaemic_stroke	T2star	c1	0.117319	0.0386179	0.0680011
ischaemic_stroke	T2star	c2	0.224503	7.54e-05	0.000390507
ischaemic_stroke	T2star	c3	0.260391	4.4e-06	2.97e-05
ischaemic_stroke	QSM	c1	0.130313	0.0215996	0.0437393
ischaemic_stroke	QSM	c2	0.133791	0.0183412	0.0387202
ischaemic_stroke	QSM	c3	0.0636705	0.261691	0.347492

## Sheet: Figure 4C
Comparing the WMH pathophysiology of controls and cases (ADNI data)
WMH_var	clust	coef_mci	coef_ad	pval_mci	pval_ad	pval_mci_fdr	pval_ad_fdr
WMHvol	c1	0.154217	0.52384	0.258954	0.0138351	0.388432	0.0311289
WMHvol	c2	0.263905	0.730685	0.0278196	0.000102826	0.071536	0.000925433
WMHvol	c3	0.229253	0.706539	0.0735482	0.000429672	0.147096	0.00257803
FA	c1	0.136617	0.407049	0.0981037	0.00134326	0.163763	0.00483572
FA	c2	-0.117978	0.00828308	0.288027	0.961117	0.397891	0.961117
FA	c3	0.0889727	-0.136104	0.556735	0.560028	0.589484	0.630032
MD	c1	0.472385	0.783065	0.000137399	3.50093e-05	0.00247319	0.000630167
MD	c2	0.46512	0.755533	0.00231506	0.00125928	0.0208355	0.00483572
MD	c3	0.368637	0.436693	0.011004	0.0501284	0.0413574	0.100257
ICVF	c1	0.367129	0.565957	0.0114882	0.0104978	0.0413574	0.0269943
ICVF	c2	0.181472	0.288087	0.100077	0.0885035	0.163763	0.132755
ICVF	c3	0.136378	0.169719	0.359648	0.459745	0.431578	0.591101
ISOVF	c1	0.22048	0.436952	0.0235543	0.00333765	0.0706629	0.0100129
ISOVF	c2	0.306675	0.438611	0.050467	0.0677222	0.113551	0.1219
ISOVF	c3	0.109742	-0.157659	0.484316	0.514795	0.544856	0.617755
OD	c1	0.152404	0.0780501	0.30947	0.732117	0.397891	0.775183
OD	c2	0.372856	0.381926	0.00989417	0.0832024	0.0413574	0.132755
OD	c3	-0.0458545	0.223856	0.768411	0.351868	0.768411	0.487202

## Sheet: Figure 4D
Correlations between effect size patterns
x_var	y_var	coef_pearson	pval_pearson	pval_pearson_fdr
UKB - IHD	UKB - Stroke	0.870127	3.72724e-09	1.04363e-07
UKB - IHD	UKB - dementia	0.198105	0.321911	0.530206
UKB - IHD	UKB - AD PRS	-0.458804	0.0160785	0.0450199
UKB - IHD	UKB - CVD PRS	0.555676	0.00261954	0.0104782
UKB - IHD	UKB - Stroke PRS	0.530599	0.00440973	0.015434
UKB - IHD	ADNI - MCI	0.0709487	0.779667	0.906735
UKB - IHD	ADNI - Dementia	0.311016	0.209029	0.383822
UKB - Stroke	UKB - IHD	0.870127	3.72724e-09	1.04363e-07
UKB - Stroke	UKB - dementia	-0.0576428	0.775196	0.906735
UKB - Stroke	UKB - AD PRS	-0.437332	0.0225384	0.0573704
UKB - Stroke	UKB - CVD PRS	0.657135	0.000196246	0.00137372
UKB - Stroke	UKB - Stroke PRS	0.707045	3.7356e-05	0.000495601
UKB - Stroke	ADNI - MCI	0.0757788	0.765054	0.906735
UKB - Stroke	ADNI - Dementia	0.123091	0.626545	0.877163
UKB - dementia	UKB - IHD	0.198105	0.321911	0.530206
UKB - dementia	UKB - Stroke	-0.0576428	0.775196	0.906735
UKB - dementia	UKB - AD PRS	0.345585	0.0774626	0.154925
UKB - dementia	UKB - CVD PRS	-0.0299229	0.882217	0.914892
UKB - dementia	UKB - Stroke PRS	-0.244349	0.219327	0.383822
UKB - dementia	ADNI - MCI	0.591434	0.00973157	0.030276
UKB - dementia	ADNI - Dementia	0.806339	5.31001e-05	0.000495601
UKB - AD PRS	UKB - IHD	-0.458804	0.0160785	0.0450199
UKB - AD PRS	UKB - Stroke	-0.437332	0.0225384	0.0573704
UKB - AD PRS	UKB - dementia	0.345585	0.0774626	0.154925
UKB - AD PRS	UKB - CVD PRS	-0.144782	0.471203	0.694404
UKB - AD PRS	UKB - Stroke PRS	0.00191923	0.99242	0.99242
UKB - AD PRS	ADNI - MCI	0.466673	0.0508973	0.11876
UKB - AD PRS	ADNI - Dementia	0.432333	0.073161	0.154925
UKB - CVD PRS	UKB - IHD	0.555676	0.00261954	0.0104782
UKB - CVD PRS	UKB - Stroke	0.657135	0.000196246	0.00137372
UKB - CVD PRS	UKB - dementia	-0.0299229	0.882217	0.914892
UKB - CVD PRS	UKB - AD PRS	-0.144782	0.471203	0.694404
UKB - CVD PRS	UKB - Stroke PRS	0.644711	0.000283325	0.00158662
UKB - CVD PRS	ADNI - MCI	-0.0611309	0.809585	0.906735
UKB - CVD PRS	ADNI - Dementia	-0.0479136	0.850254	0.914892
UKB - Stroke PRS	UKB - IHD	0.530599	0.00440973	0.015434
UKB - Stroke PRS	UKB - Stroke	0.707045	3.7356e-05	0.000495601
UKB - Stroke PRS	UKB - dementia	-0.244349	0.219327	0.383822
UKB - Stroke PRS	UKB - AD PRS	0.00191923	0.99242	0.99242
UKB - Stroke PRS	UKB - CVD PRS	0.644711	0.000283325	0.00158662
UKB - Stroke PRS	ADNI - MCI	-0.184529	0.463549	0.694404
UKB - Stroke PRS	ADNI - Dementia	0.0867065	0.732275	0.906735
ADNI - MCI	UKB - IHD	0.0709487	0.779667	0.906735
ADNI - MCI	UKB - Stroke	0.0757788	0.765054	0.906735
ADNI - MCI	UKB - dementia	0.591434	0.00973157	0.030276
ADNI - MCI	UKB - AD PRS	0.466673	0.0508973	0.11876
ADNI - MCI	UKB - CVD PRS	-0.0611309	0.809585	0.906735
ADNI - MCI	UKB - Stroke PRS	-0.184529	0.463549	0.694404
ADNI - MCI	ADNI - Dementia	0.720484	0.000744224	0.00347305
ADNI - Dementia	UKB - IHD	0.311016	0.209029	0.383822
ADNI - Dementia	UKB - Stroke	0.123091	0.626545	0.877163
ADNI - Dementia	UKB - dementia	0.806339	5.31001e-05	0.000495601
ADNI - Dementia	UKB - AD PRS	0.432333	0.073161	0.154925
ADNI - Dementia	UKB - CVD PRS	-0.0479136	0.850254	0.914892
ADNI - Dementia	UKB - Stroke PRS	0.0867065	0.732275	0.906735
ADNI - Dementia	ADNI - MCI	0.720484	0.000744224	0.00347305

## Sheet: Figure 5 
Spin tests comparing grey matter connectivity profiles of WMH clusters and Tau and amyloid PET distributions
pet_distribution	cluster_connectivity	pearson_corr	pearson_p	pearson_p_bonf
Tau PET - AB+	Periventricular	0.114571	0.759924	1
Tau PET - AB+	Posterior	0.694945	0.00089991	0.0107989
Tau PET - AB+	Anterior	-0.632604	0.0427957	0.513549
Amyloid PET - AB+	Periventricular	0.0790273	0.767623	1
Amyloid PET - AB+	Posterior	-0.0991926	0.720628	1
Amyloid PET - AB+	Anterior	0.00361452	0.989301	1

[truncated: 15 more sheets: Supp Fig 4A, Supp Fig 4B, Supp Fig 5, Supp Fig 6A, Supp Fig 6B, Supp Fig 7A, Supp Fig 7B, Supp Fig 9, Supp Fig 10, Supp Fig 11, Supp Fig 14, Supp Fig 15, Supp Fig 16, Supp Fig 17, Supp Fig 18]
